# Supplementary material for: N-(2-Formyl­phen­yl)-4-meth­oxy-N-(4-meth­oxy­phenyl­sulfon­yl)benzene­sulfonamide
Source: Acta Crystallogr Sect E Struct Rep Online. 2011 Nov 12;67(Pt 12):o3304. doi: 10.1107/S1600536811047192 (PMC3238957; doi:10.1107/S1600536811047192)
Supplement: Supplementary file 1 [file e-67-o3304-sup1.cif]

##############################################################################
#                                                                            #
# This CIF contains the data in a paper accepted for publication in          #
# Acta Crystallographica Section E. It conforms to the requirements of       #
# Notes for Authors for Acta Crystallographica Section E, and has been       #
# peer reviewed under the auspices of the IUCr Commission on Journals.       #
#                                                                            #
# Full details of the Crystallographic Information File format               #
# are given in the paper "The Crystallographic Information File (CIF):       #
# a New Standard Archive File for Crystallography" by S. R. Hall, F. H.      #
# Allen and I. D. Brown [Acta Cryst. (1991), A47, 655-685].                  #
#                                                                            #
# The current version of the core CIF dictionary is obtainable from          #
# ftp://ftp.iucr.org/pub/cif_core.dic.                                       #
#                                                                            #
# Software is freely available for graphical display of the structure(s)     #
# in this CIF. For information consult the CIF software page                 #
# http://www.iucr.org/resources/cif/software.                                #
#                                                                            #
# This file may be used for bona fide research purposes within the           #
# scientific community so long as proper attribution is given to the journal # 
# article from which it was obtained.                                        #
#                                                                            #
##############################################################################
data_I
_audit_creation_method     SHELXL-97
_chemical_name_systematic
;
<i>N</i>-(2-Formylphenyl)-4-methoxy-<i>N</i>-(4-
methoxyphenylsulfonyl)benzenesulfonamide
;
_chemical_name_common     ?
_chemical_formula_moiety     'C21 H19 N O7 S2'
_chemical_formula_sum     'C21 H19 N O7 S2'
_chemical_formula_iupac     'C21 H19 N O7 S2'
_chemical_formula_weight     461.49
_chemical_melting_point     ?
_symmetry_cell_setting     monoclinic
_symmetry_space_group_name_H-M     'P 21/c'
_symmetry_space_group_name_hall     '-P 2ybc'
loop_
    _symmetry_equiv_pos_as_xyz
    'x, y, z'
    '-x, y+1/2, -z+1/2'
    '-x, -y, -z'
    'x, -y-1/2, z-1/2'
_cell_length_a     9.0559(3)
_cell_length_b     25.8904(10)
_cell_length_c     9.3844(3)
_cell_angle_alpha     90.00
_cell_angle_beta     103.423(2)
_cell_angle_gamma     90.00
_cell_volume     2140.17(13)
_cell_formula_units_Z     4
_cell_measurement_reflns_used     312
_cell_measurement_theta_min     1.7
_cell_measurement_theta_max     25.7
_cell_measurement_temperature     296(2)
_cell_measurement_pressure     101
_exptl_crystal_description     prism
_exptl_crystal_colour     colourless
_exptl_crystal_size_max     0.24
_exptl_crystal_size_mid     0.22
_exptl_crystal_size_min     0.17
_exptl_crystal_density_diffrn     1.432
_exptl_crystal_density_meas     ?
_exptl_crystal_density_method     'not measured'
_exptl_crystal_F_000     960
_exptl_absorpt_coefficient_mu     0.292
_exptl_absorpt_correction_type     none
_exptl_absorpt_process_details     ?
_exptl_absorpt_correction_T_min     ?
_exptl_absorpt_correction_T_max     ?
_exptl_special_details
;
;
_diffrn_ambient_temperature     296(2)
_diffrn_radiation_type     MoK\a
_diffrn_radiation_wavelength     0.71073
_diffrn_radiation_source     'fine-focus sealed tube'
_diffrn_radiation_monochromator     graphite
_diffrn_measurement_device_type     'Bruker APEXII CCD detector'
_diffrn_measurement_method     '\w and \f'
_diffrn_detector_area_resol_mean     ?
_diffrn_reflns_number     37297
_diffrn_reflns_av_R_equivalents     0.0340
_diffrn_reflns_av_sigmaI/netI     0.0312
_diffrn_reflns_theta_min     2.31
_diffrn_reflns_theta_max     32.86
_diffrn_reflns_theta_full     32.86
_diffrn_measured_fraction_theta_max     0.999
_diffrn_measured_fraction_theta_full     0.999
_diffrn_reflns_limit_h_min     -12
_diffrn_reflns_limit_h_max     13
_diffrn_reflns_limit_k_min     -39
_diffrn_reflns_limit_k_max     39
_diffrn_reflns_limit_l_min     -14
_diffrn_reflns_limit_l_max     14
_diffrn_standards_number     ?
_diffrn_standards_interval_count     ?
_diffrn_standards_interval_time     ?
_diffrn_standards_decay_%     ?
_refine_special_details
;
Refinement of <i>F</i>^2^ against ALL reflections. The weighted <i>R</i>-factor
<i>wR</i> and goodness of fit <i>S</i> are based on <i>F</i>^2^, conventional
<i>R</i>-factors <i>R</i> are based on <i>F</i>, with <i>F</i> set to zero for
negative <i>F</i>^2^. The threshold expression of <i>F</i>^2^ >
\s(<i>F</i>^2^) is used only for calculating <i>R</i>-factors(gt) <i>etc</i>.
and is not relevant to the choice of reflections for refinement.
<i>R</i>-factors based on <i>F</i>^2^ are statistically about twice as large
as those based on <i>F</i>, and <i>R</i>- factors based on ALL data will be
even larger.
;
_reflns_number_total     7971
_reflns_number_gt     4874
_reflns_threshold_expression     I>2\s(I)
_refine_ls_structure_factor_coef     Fsqd
_refine_ls_matrix_type     full
_refine_ls_R_factor_all     0.0883
_refine_ls_R_factor_gt     0.0467
_refine_ls_wR_factor_gt     0.1154
_refine_ls_wR_factor_ref     0.1391
_refine_ls_goodness_of_fit_ref     1.009
_refine_ls_restrained_S_all     1.009
_refine_ls_number_reflns     7971
_refine_ls_number_parameters     282
_refine_ls_number_restraints     0
_refine_ls_hydrogen_treatment     constr
_refine_ls_weighting_scheme     calc
_refine_ls_weighting_details
         'calc w=1/[\s^2^(Fo^2^)+(0.0614P)^2^+0.4769P] where P=(Fo^2^+2Fc^2^)/3'
_atom_sites_solution_hydrogens     geom
_atom_sites_solution_primary     direct
_atom_sites_solution_secondary     difmap
_refine_ls_shift/su_max     0.000
_refine_ls_shift/su_mean     0.000
_refine_diff_density_max     0.404
_refine_diff_density_min     -0.352
_refine_ls_extinction_method     none
_refine_ls_extinction_coef     ?
loop_
    _atom_type_symbol
    _atom_type_description
    _atom_type_scat_dispersion_real
    _atom_type_scat_dispersion_imag
    _atom_type_scat_source
    'C' 'C' 0.0033 0.0016
                         'International Tables Vol C Tables 4.2.6.8 and 6.1.1.4'
    'H' 'H' 0.0000 0.0000
                         'International Tables Vol C Tables 4.2.6.8 and 6.1.1.4'
    'N' 'N' 0.0061 0.0033
                         'International Tables Vol C Tables 4.2.6.8 and 6.1.1.4'
    'O' 'O' 0.0106 0.0060
                         'International Tables Vol C Tables 4.2.6.8 and 6.1.1.4'
    'S' 'S' 0.1246 0.1234
                         'International Tables Vol C Tables 4.2.6.8 and 6.1.1.4'
_computing_data_collection     'APEX2 (Bruker, 2005)'
_computing_cell_refinement     'SAINT (Bruker, 2005)'
_computing_data_reduction     'SAINT (Bruker, 2005)'
_computing_structure_solution     'SHELXS97 (Sheldrick, 2008)'
_computing_structure_refinement     'SHELXL97 (Sheldrick, 2008)'
_computing_molecular_graphics     'PLATON (Spek, 2009)'
_computing_publication_material     'publCIF (Westrip, 2010)'
loop_
    _atom_site_type_symbol
    _atom_site_label
    _atom_site_fract_x
    _atom_site_fract_y
    _atom_site_fract_z
    _atom_site_U_iso_or_equiv
    _atom_site_adp_type
    _atom_site_calc_flag
    _atom_site_refinement_flags
    _atom_site_occupancy
    _atom_site_symmetry_multiplicity
    _atom_site_disorder_assembly
    _atom_site_disorder_group
    C C1 0.23459(18) 0.05482(6) 0.69043(16) 0.0410(3) Uani d . 1 1 . .
    C C10 0.98208(19) 0.20588(7) 0.8526(2) 0.0511(4) Uani d . 1 1 . .
    C C11 0.9883(2) 0.17237(8) 0.9684(2) 0.0542(4) Uani d . 1 1 . .
    C C12 0.8887(2) 0.13105(7) 0.95227(19) 0.0493(4) Uani d . 1 1 . .
    C C13 0.49327(18) 0.11558(6) 0.97998(16) 0.0399(3) Uani d . 1 1 . .
    C C14 0.4509(2) 0.07804(8) 1.0687(2) 0.0598(5) Uani d . 1 1 . .
    C C15 0.4479(3) 0.09089(11) 1.2108(3) 0.0805(7) Uani d . 1 1 . .
    C C16 0.4896(3) 0.13955(11) 1.2651(2) 0.0784(7) Uani d . 1 1 . .
    C C17 0.5319(2) 0.17627(9) 1.1779(2) 0.0619(5) Uani d . 1 1 . .
    C C18 0.53257(19) 0.16520(6) 1.03307(17) 0.0429(3) Uani d . 1 1 . .
    C C19 0.0364(4) -0.12570(9) 0.6201(3) 0.0954(9) Uani d . 1 1 . .
    C C2 0.1276(2) 0.04938(7) 0.7745(2) 0.0504(4) Uani d . 1 1 . .
    C C20 1.1943(3) 0.25456(10) 0.9822(3) 0.0869(8) Uani d . 1 1 . .
    C C21 0.5676(2) 0.20678(6) 0.9385(2) 0.0495(4) Uani d . 1 1 . .
    C C3 0.0517(2) 0.00361(8) 0.7722(2) 0.0571(4) Uani d . 1 1 . .
    C C4 0.0820(2) -0.03719(7) 0.68792(19) 0.0510(4) Uani d . 1 1 . .
    C C5 0.1864(2) -0.03151(7) 0.6021(2) 0.0534(4) Uani d . 1 1 . .
    C C6 0.2627(2) 0.01458(7) 0.60319(19) 0.0493(4) Uani d . 1 1 . .
    C C7 0.78442(18) 0.12355(6) 0.82118(18) 0.0421(3) Uani d . 1 1 . .
    C C8 0.7775(2) 0.15749(7) 0.7051(2) 0.0523(4) Uani d . 1 1 . .
    C C9 0.8763(2) 0.19839(8) 0.7211(2) 0.0571(4) Uani d . 1 1 . .
    H H11 1.0589 0.1775 1.0565 0.065 Uiso calc R 1 1 . .
    H H12 0.8922 0.1084 1.0298 0.059 Uiso calc R 1 1 . .
    H H14 0.4250 0.0449 1.0331 0.072 Uiso calc R 1 1 . .
    H H15 0.4173 0.0664 1.2706 0.097 Uiso calc R 1 1 . .
    H H16 0.4890 0.1474 1.3616 0.094 Uiso calc R 1 1 . .
    H H17 0.5605 0.2089 1.2157 0.074 Uiso calc R 1 1 . .
    H H19A 0.0129 -0.1187 0.5168 0.143 Uiso calc R 1 1 . .
    H H19B -0.0235 -0.1543 0.6393 0.143 Uiso calc R 1 1 . .
    H H19C 0.1422 -0.1340 0.6525 0.143 Uiso calc R 1 1 . .
    H H2 0.1078 0.0767 0.8317 0.060 Uiso calc R 1 1 . .
    H H20A 1.1526 0.2629 1.0645 0.130 Uiso calc R 1 1 . .
    H H20B 1.2588 0.2822 0.9652 0.130 Uiso calc R 1 1 . .
    H H20C 1.2524 0.2233 1.0022 0.130 Uiso calc R 1 1 . .
    H H21 0.5620 0.1994 0.8405 0.059 Uiso calc R 1 1 . .
    H H3 -0.0205 -0.0001 0.8276 0.069 Uiso calc R 1 1 . .
    H H5 0.2050 -0.0587 0.5439 0.064 Uiso calc R 1 1 . .
    H H6 0.3328 0.0186 0.5456 0.059 Uiso calc R 1 1 . .
    H H8 0.7065 0.1525 0.6172 0.063 Uiso calc R 1 1 . .
    H H9 0.8723 0.2212 0.6438 0.068 Uiso calc R 1 1 . .
    N N1 0.49649(15) 0.10284(5) 0.83139(14) 0.0396(3) Uani d . 1 1 . .
    O O1 0.25834(15) 0.15158(5) 0.75974(15) 0.0561(3) Uani d . 1 1 . .
    O O2 0.38046(18) 0.12125(6) 0.56618(14) 0.0652(4) Uani d . 1 1 . .
    O O3 0.61869(16) 0.05349(6) 0.66024(17) 0.0710(4) Uani d . 1 1 . .
    O O4 0.70366(16) 0.03916(5) 0.92655(19) 0.0692(4) Uani d . 1 1 . .
    O O5 0.00311(19) -0.08133(6) 0.69663(17) 0.0741(4) Uani d . 1 1 . .
    O O6 1.07395(16) 0.24749(5) 0.85529(19) 0.0709(4) Uani d . 1 1 . .
    O O7 0.6029(2) 0.24957(6) 0.98157(19) 0.0891(5) Uani d . 1 1 . .
    S S1 0.33626(5) 0.112283(15) 0.69957(4) 0.04289(11) Uani d . 1 1 . .
    S S2 0.65454(5) 0.073091(15) 0.80534(5) 0.04803(12) Uani d . 1 1 . .
loop_
    _atom_site_aniso_label
    _atom_site_aniso_U_11
    _atom_site_aniso_U_22
    _atom_site_aniso_U_33
    _atom_site_aniso_U_12
    _atom_site_aniso_U_13
    _atom_site_aniso_U_23
    C1 0.0403(8) 0.0443(8) 0.0376(7) 0.0003(6) 0.0078(6) -0.0025(6)
    C10 0.0407(9) 0.0420(8) 0.0727(12) 0.0003(7) 0.0179(8) -0.0061(8)
    C11 0.0462(9) 0.0587(10) 0.0539(10) 0.0005(8) 0.0040(8) -0.0094(8)
    C12 0.0489(9) 0.0522(9) 0.0473(9) 0.0040(7) 0.0123(7) 0.0042(7)
    C13 0.0432(8) 0.0401(7) 0.0380(7) 0.0025(6) 0.0125(6) 0.0025(6)
    C14 0.0700(13) 0.0521(10) 0.0626(12) -0.0008(9) 0.0264(10) 0.0140(8)
    C15 0.0957(18) 0.0942(18) 0.0599(13) 0.0078(14) 0.0347(12) 0.0329(12)
    C16 0.0986(18) 0.1002(18) 0.0400(10) 0.0142(15) 0.0232(11) 0.0050(11)
    C17 0.0735(13) 0.0689(12) 0.0412(9) 0.0103(10) 0.0093(9) -0.0091(8)
    C18 0.0461(9) 0.0443(8) 0.0377(8) 0.0041(6) 0.0082(6) -0.0023(6)
    C19 0.121(2) 0.0553(13) 0.0980(19) -0.0222(14) 0.0004(17) -0.0040(13)
    C2 0.0469(9) 0.0545(10) 0.0524(9) 0.0013(7) 0.0170(7) -0.0080(7)
    C20 0.0526(13) 0.0722(15) 0.131(2) -0.0136(11) 0.0115(13) -0.0302(14)
    C21 0.0553(10) 0.0393(8) 0.0530(9) -0.0014(7) 0.0106(8) -0.0028(7)
    C3 0.0516(10) 0.0657(11) 0.0570(11) -0.0075(8) 0.0184(8) 0.0001(8)
    C4 0.0508(10) 0.0497(9) 0.0463(9) -0.0068(7) -0.0017(7) 0.0048(7)
    C5 0.0579(11) 0.0492(9) 0.0503(10) -0.0008(8) 0.0069(8) -0.0101(7)
    C6 0.0511(9) 0.0533(9) 0.0451(9) -0.0009(7) 0.0145(7) -0.0077(7)
    C7 0.0396(8) 0.0424(8) 0.0465(8) 0.0006(6) 0.0145(6) -0.0027(6)
    C8 0.0448(9) 0.0634(11) 0.0466(9) -0.0049(8) 0.0063(7) 0.0064(8)
    C9 0.0496(10) 0.0588(11) 0.0630(11) -0.0042(8) 0.0134(8) 0.0159(9)
    N1 0.0400(7) 0.0402(6) 0.0407(7) -0.0009(5) 0.0135(5) -0.0059(5)
    O1 0.0575(7) 0.0436(6) 0.0652(8) 0.0136(5) 0.0105(6) -0.0017(5)
    O2 0.0867(10) 0.0678(9) 0.0444(7) -0.0073(7) 0.0221(7) 0.0097(6)
    O3 0.0611(8) 0.0730(9) 0.0863(10) -0.0102(7) 0.0317(7) -0.0431(8)
    O4 0.0605(8) 0.0425(7) 0.1075(12) 0.0113(6) 0.0258(8) 0.0203(7)
    O5 0.0837(11) 0.0611(9) 0.0737(9) -0.0243(8) 0.0108(8) 0.0015(7)
    O6 0.0547(8) 0.0496(7) 0.1075(12) -0.0100(6) 0.0172(8) -0.0060(7)
    O7 0.1287(15) 0.0457(8) 0.0824(11) -0.0226(9) 0.0034(10) -0.0064(7)
    S1 0.0497(2) 0.0397(2) 0.0399(2) 0.00237(16) 0.01165(16) 0.00260(14)
    S2 0.0449(2) 0.0373(2) 0.0661(3) 0.00037(16) 0.02144(19) -0.00810(17)
_geom_special_details
;
All e.s.d.'s (except the e.s.d. in the dihedral angle between two l.s. planes)
are estimated using the full covariance matrix. The cell e.s.d.'s are taken
into account individually in the estimation of e.s.d.'s in distances, angles
and torsion angles; correlations between e.s.d.'s in cell parameters are only
used when they are defined by crystal symmetry. An approximate (isotropic)
treatment of cell e.s.d.'s is used for estimating e.s.d.'s involving l.s.
planes.
;
loop_
    _geom_bond_atom_site_label_1
    _geom_bond_atom_site_label_2
    _geom_bond_site_symmetry_2
    _geom_bond_distance
    _geom_bond_publ_flag
    C1 C2 . 1.391(2) ?
    C1 C6 . 1.385(2) ?
    C10 C9 . 1.389(3) ?
    C10 C11 . 1.381(3) ?
    C10 O6 . 1.358(2) ?
    C11 H11 . 0.9300 ?
    C12 H12 . 0.9300 ?
    C12 C11 . 1.385(3) ?
    C13 N1 . 1.4398(19) ?
    C13 C18 . 1.394(2) ?
    C13 C14 . 1.391(2) ?
    C14 H14 . 0.9300 ?
    C14 C15 . 1.380(3) ?
    C15 H15 . 0.9300 ?
    C15 C16 . 1.378(4) ?
    C16 H16 . 0.9300 ?
    C17 H17 . 0.9300 ?
    C17 C16 . 1.366(3) ?
    C18 C21 . 1.476(2) ?
    C18 C17 . 1.390(2) ?
    C19 H19C . 0.9600 ?
    C19 H19B . 0.9600 ?
    C19 H19A . 0.9600 ?
    C19 O5 . 1.424(3) ?
    C2 H2 . 0.9300 ?
    C2 C3 . 1.368(3) ?
    C20 H20C . 0.9600 ?
    C20 H20B . 0.9600 ?
    C20 H20A . 0.9600 ?
    C20 O6 . 1.427(3) ?
    C21 H21 . 0.9300 ?
    C21 O7 . 1.197(2) ?
    C3 H3 . 0.9300 ?
    C4 C5 . 1.385(3) ?
    C4 C3 . 1.385(3) ?
    C4 O5 . 1.360(2) ?
    C5 H5 . 0.9300 ?
    C6 H6 . 0.9300 ?
    C6 C5 . 1.378(3) ?
    C7 C8 . 1.389(2) ?
    C7 C12 . 1.380(2) ?
    C8 H8 . 0.9300 ?
    C8 C9 . 1.371(3) ?
    C9 H9 . 0.9300 ?
    S1 C1 . 1.7412(16) ?
    S1 N1 . 1.6919(14) ?
    S1 O1 . 1.4272(12) ?
    S1 O2 . 1.4190(13) ?
    S2 C7 . 1.7411(16) ?
    S2 N1 . 1.6923(13) ?
    S2 O4 . 1.4242(15) ?
    S2 O3 . 1.4184(14) ?
loop_
    _geom_angle_atom_site_label_1
    _geom_angle_atom_site_label_2
    _geom_angle_atom_site_label_3
    _geom_angle_site_symmetry_1
    _geom_angle_site_symmetry_3
    _geom_angle
    _geom_angle_publ_flag
    C2 C1 S1 . . 119.24(13) ?
    C6 C1 S1 . . 120.27(12) ?
    C6 C1 C2 . . 120.47(16) ?
    C11 C10 C9 . . 120.32(16) ?
    O6 C10 C9 . . 114.88(17) ?
    O6 C10 C11 . . 124.80(18) ?
    C12 C11 H11 . . 120.2 ?
    C10 C11 H11 . . 120.2 ?
    C10 C11 C12 . . 119.51(17) ?
    C11 C12 H12 . . 120.0 ?
    C7 C12 H12 . . 120.0 ?
    C7 C12 C11 . . 119.99(16) ?
    C18 C13 N1 . . 119.76(13) ?
    C14 C13 N1 . . 119.37(15) ?
    C14 C13 C18 . . 120.87(16) ?
    C13 C14 H14 . . 120.7 ?
    C15 C14 H14 . . 120.7 ?
    C15 C14 C13 . . 118.7(2) ?
    C14 C15 H15 . . 119.6 ?
    C16 C15 H15 . . 119.6 ?
    C16 C15 C14 . . 120.81(19) ?
    C15 C16 H16 . . 119.8 ?
    C17 C16 H16 . . 119.8 ?
    C17 C16 C15 . . 120.36(19) ?
    C18 C17 H17 . . 119.7 ?
    C16 C17 H17 . . 119.7 ?
    C16 C17 C18 . . 120.5(2) ?
    C13 C18 C21 . . 122.02(14) ?
    C17 C18 C21 . . 119.19(16) ?
    C17 C18 C13 . . 118.73(16) ?
    H19B C19 H19C . . 109.5 ?
    H19A C19 H19C . . 109.5 ?
    O5 C19 H19C . . 109.5 ?
    H19A C19 H19B . . 109.5 ?
    O5 C19 H19B . . 109.5 ?
    O5 C19 H19A . . 109.5 ?
    C1 C2 H2 . . 120.3 ?
    C3 C2 H2 . . 120.3 ?
    C3 C2 C1 . . 119.50(16) ?
    H20B C20 H20C . . 109.5 ?
    H20A C20 H20C . . 109.5 ?
    O6 C20 H20C . . 109.5 ?
    H20A C20 H20B . . 109.5 ?
    O6 C20 H20B . . 109.5 ?
    O6 C20 H20A . . 109.5 ?
    C18 C21 H21 . . 118.3 ?
    O7 C21 H21 . . 118.3 ?
    O7 C21 C18 . . 123.38(17) ?
    C4 C3 H3 . . 119.8 ?
    C2 C3 H3 . . 119.8 ?
    C2 C3 C4 . . 120.30(16) ?
    C3 C4 C5 . . 120.25(16) ?
    O5 C4 C5 . . 124.27(18) ?
    O5 C4 C3 . . 115.49(17) ?
    C4 C5 H5 . . 120.1 ?
    C6 C5 H5 . . 120.1 ?
    C6 C5 C4 . . 119.77(16) ?
    C1 C6 H6 . . 120.2 ?
    C5 C6 H6 . . 120.2 ?
    C5 C6 C1 . . 119.69(16) ?
    C8 C7 S2 . . 120.07(13) ?
    C12 C7 S2 . . 119.40(13) ?
    C12 C7 C8 . . 120.44(16) ?
    C7 C8 H8 . . 120.2 ?
    C9 C8 H8 . . 120.2 ?
    C9 C8 C7 . . 119.53(17) ?
    C10 C9 H9 . . 119.9 ?
    C8 C9 H9 . . 119.9 ?
    C8 C9 C10 . . 120.20(17) ?
    S1 N1 S2 . . 124.80(8) ?
    C13 N1 S2 . . 116.88(10) ?
    C13 N1 S1 . . 117.92(10) ?
    C4 O5 C19 . . 118.16(19) ?
    C10 O6 C20 . . 117.59(19) ?
    N1 S1 C1 . . 105.45(7) ?
    O1 S1 C1 . . 108.92(8) ?
    O2 S1 C1 . . 110.53(8) ?
    O1 S1 N1 . . 103.45(7) ?
    O2 S1 N1 . . 107.39(8) ?
    O2 S1 O1 . . 119.93(8) ?
    N1 S2 C7 . . 102.91(7) ?
    O4 S2 C7 . . 108.37(9) ?
    O3 S2 C7 . . 110.48(9) ?
    O4 S2 N1 . . 106.45(8) ?
    O3 S2 N1 . . 106.78(8) ?
    O3 S2 O4 . . 120.37(10) ?
loop_
    _geom_hbond_atom_site_label_D
    _geom_hbond_atom_site_label_H
    _geom_hbond_atom_site_label_A
    _geom_hbond_site_symmetry_A
    _geom_hbond_distance_DH
    _geom_hbond_distance_HA
    _geom_hbond_distance_DA
    _geom_hbond_angle_DHA
    _geom_hbond_publ_flag
    C14 H14 O4 3_657 0.9300 2.5400 3.346(2) 145.00 yes
    C16 H16 O2 1_556 0.9300 2.4500 3.237(3) 143.00 yes
    C19 H19B O6 2_646 0.9600 2.5900 3.455(3) 151.00 yes
_iucr_refine_instructions_details
;
TITL zouihri_Rakib_378_DRX3_0m in P2(1)/c
CELL 0.71073   9.0559  25.8904   9.3844  90.000 103.423  90.000
ZERR   4.00   0.0003   0.0010   0.0003   0.000   0.002   0.000
LATT 1
SYMM -X, 0.5+Y, 0.5-Z
SFAC C  H  N  O  S
UNIT 84  76  4  28  8
OMIT 0 2 0
OMIT 1 1 0
L.S. 4
ACTA
BOND $H
FMAP 2
PLAN 20
HTAB
WGHT   0.061400   0.000000
FVAR 0.527230
TEMP 23.000
MOLE 1
S1     5   0.336255   0.112283   0.699567  11.000000   0.049670 =
           0.039730   0.039880   0.002600   0.011650   0.002370
S2     5   0.654542   0.073091   0.805344  11.000000   0.044900 =
           0.037320   0.066070  -0.008100   0.021440   0.000370
C1     1   0.234589   0.054818   0.690435  11.000000   0.040310 =
           0.044330   0.037610  -0.002550   0.007780   0.000340
C13    1   0.493266   0.115578   0.979979  11.000000   0.043170 =
           0.040110   0.038020   0.002520   0.012500   0.002470
C7     1   0.784422   0.123554   0.821183  11.000000   0.039640 =
           0.042380   0.046530  -0.002670   0.014530   0.000570
C18    1   0.532570   0.165205   1.033069  11.000000   0.046110 =
           0.044270   0.037670  -0.002340   0.008170   0.004130
C21    1   0.567630   0.206783   0.938534  11.000000   0.055270 =
           0.039310   0.052960  -0.002800   0.010610  -0.001380
AFIX 43
H21    2   0.562037   0.199357   0.840464  11.000000  -1.200000
AFIX 0
C12    1   0.888749   0.131055   0.952275  11.000000   0.048950 =
           0.052150   0.047320   0.004180   0.012250   0.004020
AFIX 43
H12    2   0.892168   0.108362   1.029794  11.000000  -1.200000
AFIX 0
C8     1   0.777546   0.157486   0.705115  11.000000   0.044790 =
           0.063370   0.046640   0.006440   0.006300  -0.004920
AFIX 43
H8     2   0.706517   0.152495   0.617187  11.000000  -1.200000
AFIX 0
C10    1   0.982080   0.205883   0.852615  11.000000   0.040730 =
           0.042030   0.072710  -0.006120   0.017850   0.000270
C4     1   0.081988  -0.037194   0.687925  11.000000   0.050780 =
           0.049650   0.046300   0.004790  -0.001680  -0.006800
C6     1   0.262742   0.014577   0.603193  11.000000   0.051090 =
           0.053330   0.045050  -0.007710   0.014470  -0.000880
AFIX 43
H6     2   0.332825   0.018644   0.545628  11.000000  -1.200000
AFIX 0
C2     1   0.127567   0.049384   0.774463  11.000000   0.046920 =
           0.054510   0.052420  -0.007960   0.016960   0.001300
AFIX 43
H2     2   0.107760   0.076675   0.831720  11.000000  -1.200000
AFIX 0
C5     1   0.186433  -0.031515   0.602077  11.000000   0.057930 =
           0.049200   0.050260  -0.010070   0.006940  -0.000830
AFIX 43
H5     2   0.204977  -0.058718   0.543896  11.000000  -1.200000
AFIX 0
C9     1   0.876255   0.198392   0.721144  11.000000   0.049600 =
           0.058800   0.062960   0.015890   0.013390  -0.004200
AFIX 43
H9     2   0.872324   0.221183   0.643755  11.000000  -1.200000
AFIX 0
C14    1   0.450860   0.078040   1.068746  11.000000   0.070030 =
           0.052140   0.062570   0.013970   0.026420  -0.000830
AFIX 43
H14    2   0.425025   0.044936   1.033096  11.000000  -1.200000
AFIX 0
C3     1   0.051719   0.003606   0.772222  11.000000   0.051590 =
           0.065660   0.057030   0.000120   0.018410  -0.007550
AFIX 43
H3     2  -0.020522  -0.000140   0.827567  11.000000  -1.200000
AFIX 0
C11    1   0.988348   0.172372   0.968391  11.000000   0.046150 =
           0.058720   0.053900  -0.009380   0.003980   0.000540
AFIX 43
H11    2   1.058939   0.177521   1.056515  11.000000  -1.200000
AFIX 0
C17    1   0.531909   0.176272   1.177875  11.000000   0.073520 =
           0.068910   0.041210  -0.009080   0.009270   0.010310
AFIX 43
H17    2   0.560488   0.208927   1.215662  11.000000  -1.200000
AFIX 0
C20    1   1.194287   0.254559   0.982167  11.000000   0.052590 =
           0.072190   0.131110  -0.030250   0.011530  -0.013630
AFIX 137
H20A   2   1.152574   0.262943   1.064457  11.000000  -1.500000
H20B   2   1.258799   0.282187   0.965185  11.000000  -1.500000
H20C   2   1.252441   0.223303   1.002217  11.000000  -1.500000
AFIX 0
C15    1   0.447878   0.090891   1.210797  11.000000   0.095690 =
           0.094160   0.059940   0.032880   0.034750   0.007850
AFIX 43
H15    2   0.417343   0.066421   1.270604  11.000000  -1.200000
AFIX 0
C19    1   0.036398  -0.125704   0.620056  11.000000   0.120640 =
           0.055300   0.097980  -0.004050   0.000370  -0.022240
AFIX 137
H19A   2   0.012906  -0.118682   0.516798  11.000000  -1.500000
H19B   2  -0.023480  -0.154341   0.639266  11.000000  -1.500000
H19C   2   0.142210  -0.134006   0.652479  11.000000  -1.500000
AFIX 0
C16    1   0.489603   0.139550   1.265103  11.000000   0.098650 =
           0.100230   0.039970   0.005020   0.023230   0.014220
AFIX 43
H16    2   0.488950   0.147422   1.361646  11.000000  -1.200000
AFIX 0
O1     4   0.258340   0.151583   0.759737  11.000000   0.057480 =
           0.043650   0.065230  -0.001690   0.010530   0.013560
O6     4   1.073954   0.247489   0.855288  11.000000   0.054740 =
           0.049590   0.107530  -0.006040   0.017240  -0.010050
O3     4   0.618694   0.053492   0.660236  11.000000   0.061060 =
           0.072950   0.086300  -0.043090   0.031730  -0.010240
O2     4   0.380459   0.121254   0.566183  11.000000   0.086650 =
           0.067770   0.044420   0.009720   0.022130  -0.007260
O4     4   0.703660   0.039164   0.926554  11.000000   0.060530 =
           0.042530   0.107510   0.020280   0.025780   0.011350
O5     4   0.003113  -0.081335   0.696627  11.000000   0.083700 =
           0.061060   0.073740   0.001530   0.010800  -0.024270
O7     4   0.602892   0.249568   0.981566  11.000000   0.128750 =
           0.045720   0.082430  -0.006380   0.003360  -0.022630
N1     3   0.496494   0.102839   0.831392  11.000000   0.040030 =
           0.040200   0.040710  -0.005910   0.013470  -0.000900
HKLF 4
END
Q1     1   0.292700   0.081600   0.717400  11.000000   0.050000 0.400000
Q2     1   0.293700   0.141300   0.728000  11.000000   0.050000 0.400000
Q3     1   0.723700   0.098500   0.821000  11.000000   0.050000 0.380000
Q4     1   0.662400   0.042700   0.854500  11.000000   0.050000 0.360000
Q5     1   0.468900   0.095300   1.017600  11.000000   0.050000 0.290000
Q6     1   0.783000   0.138200   0.762500  11.000000   0.050000 0.280000
Q7     1   0.441800   0.100800   0.559800  11.000000   0.050000 0.280000
Q8     1   0.572600   0.089400   0.822800  11.000000   0.050000 0.280000
Q9     1   0.435500   0.107300   0.768600  11.000000   0.050000 0.270000
Q10    1   0.235200   0.035700   0.644000  11.000000   0.050000 0.260000
Q11    1   0.080300  -0.019200   0.744000  11.000000   0.050000 0.260000
Q12    1   0.516000   0.140400   1.005500  11.000000   0.050000 0.260000
Q13    1   0.195700  -0.004700   0.601500  11.000000   0.050000 0.240000
Q14    1  -0.141700  -0.079000   0.742500  11.000000   0.050000 0.240000
Q15    1   0.036100  -0.059700   0.683100  11.000000   0.050000 0.230000
Q16    1   0.566900   0.190300   0.998300  11.000000   0.050000 0.220000
Q17    1   0.600000   0.240200   1.067600  11.000000   0.050000 0.220000
Q18    1   1.035900   0.219400   0.856900  11.000000   0.050000 0.220000
Q19    1   0.263500   0.140000   0.813000  11.000000   0.050000 0.220000
Q20    1   0.606900   0.063600   0.719300  11.000000   0.050000 0.220000
HKLF 4
REM  zouihri_Rakib_378_DRX3_0m in P2(1)/c
REM R1=  0.0467 for   4874 Fo > 4sig(Fo)  and  0.0883 for all   7971 data
REM    282 parameters refined using      0 restraints
;
data_global
_journal_date_recd_electronic     2011-11-01
_journal_date_accepted     2011-11-08
_journal_name_full     'Acta Crystallographica, Section E'
_journal_year     2011
_journal_volume     67
_journal_issue     12
_journal_page_first     o3304
_journal_page_last     o3304
_journal_paper_category     QO
_journal_coeditor_code     BT5702
_publ_contact_author_name     'El Mostapha Rakib'
_publ_contact_author_address
;
Laboratoire de Chimie Organique et Analytique, Universit\'e Sultan Moulay
Slimane, Facult\'e des Sciences et Techniques, B\'eni-Mellal, BP 523,
Morocco.
;
_publ_contact_author_email     'elmostapha1@ymail.com'
_publ_contact_author_fax     '00 212 555 444'
_publ_contact_author_phone     '00 212 66 66 66'
_publ_section_title
;\
<i>N</i>-(2-Formylphenyl)-4-methoxy-<i>N</i>-(4-methoxyphenylsulfonyl)\
benzenesulfonamide
;
loop_
    _publ_author_name
    _publ_author_footnote
    _publ_author_address
    'Abbassi, Najat' .
;
Laboratoire de Chimie Organique et Analytique
Universit\'e Sultan Moulay Slimane,
Facult\'e des Sciences et Techniques, B\'eni-Mellal, BP 523, Morocco
;
    'Rakib, El Mostapha' .
;
Laboratoire de Chimie Organique et Analytique
Universit\'e Sultan Moulay Slimane,
Facult\'e des Sciences et Techniques, B\'eni-Mellal, BP 523, Morocco
;
    'Hannioui, Abdellah' .
;
Laboratoire de Chimie Organique et Analytique
Universit\'e Sultan Moulay Slimane,
Facult\'e des Sciences et Techniques, B\'eni-Mellal, BP 523, Morocco
;
    'Zouihri, Hafid' .
;
Laboratoires de Diffraction des Rayons X,
Centre Nationale pour la Recherche Scientifique et Technique, Rabat, Morocco
;
