# Supplementary material for: N-(2-Formyl­phen­yl)-4-meth­oxy-N-(4-meth­oxy­phenyl­sulfon­yl)benzene­sulfonamide
Source: Acta Crystallogr Sect E Struct Rep Online. 2011 Nov 12;67(Pt 12):o3304. doi: 10.1107/S1600536811047192 (PMC3238957; doi:10.1107/S1600536811047192)
Supplement: Supplementary file 2 [file e-67-o3304-Isup2.hkl]

# 
# h,k,l, Fc-squared, Fo-squared, sigma(Fo-squared) and status flag 
# 
data_I
_shelx_title ' zouihri_Rakib_378_DRX3_0m in P2(1)/c' 
_shelx_refln_list_code          4 
_shelx_F_calc_maximum      186.00 
_exptl_crystal_F_000       960.00 
_reflns_d_resolution_high  0.6549 
 
loop_ 
 _symmetry_equiv_pos_as_xyz 
 'x, y, z' 
 '-x, y+1/2, -z+1/2' 
 '-x, -y, -z' 
 'x, -y-1/2, z-1/2' 
 
_cell_length_a     9.0559 
_cell_length_b    25.8904 
_cell_length_c     9.3844 
_cell_angle_alpha  90.000 
_cell_angle_beta  103.423 
_cell_angle_gamma  90.000 
 
_shelx_F_squared_multiplier     1.000 
 
loop_ 
 _refln_index_h 
 _refln_index_k 
 _refln_index_l 
 _refln_F_squared_calc 
 _refln_F_squared_meas 
 _refln_F_squared_sigma 
 _refln_observed_status 
   1   0   0     5726.38     5011.33    194.22 o 
   2   0   0     7032.84     7131.77     73.87 o 
   3   0   0     2280.52     2071.15     24.60 o 
   4   0   0      685.86      818.54     12.27 o 
   5   0   0      128.88      126.89      4.75 o 
   6   0   0     1037.40     1039.07     18.12 o 
   7   0   0     1300.75     1294.18     22.37 o 
   8   0   0      213.18      224.44     22.50 o 
   9   0   0      515.68      503.19     17.23 o 
  10   0   0       29.22       25.60      6.54 o 
  11   0   0        0.50       -3.98      5.28 o 
  12   0   0       28.61       31.07      7.89 o 
  13   0   0       25.00       51.84     13.38 o 
   2   1   0        0.09        0.44      0.61 o 
   3   1   0     2429.30     2494.53     20.56 o 
   4   1   0      718.46      692.33      7.63 o 
   5   1   0       16.70        9.91      1.44 o 
   6   1   0        0.66       -1.59      1.59 o 
   7   1   0        0.42       -2.44      2.44 o 
   8   1   0        5.63       -1.97      3.00 o 
   9   1   0       45.13       42.86      4.51 o 
  10   1   0       68.32       62.17      5.48 o 
  11   1   0       62.52       57.08      5.55 o 
  12   1   0        7.15       -4.54      4.54 o 
  13   1   0        1.59       12.57      7.89 o 
   1   2   0      407.43      458.65      3.95 o 
   2   2   0     4309.04     4457.00     36.92 o 
   3   2   0     3232.42     3218.50     26.20 o 
   4   2   0      166.55      177.78      3.46 o 
   5   2   0      312.89      329.86      4.90 o 
   6   2   0      288.23      267.78      5.04 o 
   7   2   0      169.02      155.39      4.63 o 
   8   2   0        8.43        5.67      3.05 o 
   9   2   0        1.32       -1.47      3.31 o 
  10   2   0       52.79       49.49      5.15 o 
  11   2   0        1.72        0.82      4.06 o 
  12   2   0        3.76       -4.84      4.84 o 
  13   2   0        4.51        7.56      7.80 o 
   1   3   0      352.62      288.26      3.01 o 
   2   3   0     7763.43     8061.57     68.29 o 
   3   3   0     1133.98     1243.44     11.44 o 
   4   3   0     2448.13     2534.05     23.38 o 
   5   3   0      386.72      345.56      5.08 o 
   6   3   0     1090.38     1135.11     13.02 o 
   7   3   0        0.28       -1.97      1.97 o 
   8   3   0       57.22       56.44      4.17 o 
   9   3   0      132.76      124.44      6.28 o 
  10   3   0       91.82       93.94      6.01 o 
  11   3   0        0.01        4.71      4.29 o 
  12   3   0        8.16        9.41      5.76 o 
  13   3   0        8.34       17.10      7.82 o 
   0   4   0    13082.54    13487.25    141.82 o 
   1   4   0    15774.70    16317.54    141.88 o 
   2   4   0     1855.99     1963.23     18.72 o 
   3   4   0        2.47        7.11      1.09 o 
   4   4   0     1066.66     1146.74     11.62 o 
   5   4   0      429.04      434.88      5.95 o 
   6   4   0     2207.20     2211.82     27.39 o 
   7   4   0      522.08      507.55      7.76 o 
   8   4   0      368.28      346.83     11.25 o 
   9   4   0      301.02      303.39      8.94 o 
  10   4   0        2.56        3.22      3.73 o 
  11   4   0       31.44       41.38      5.28 o 
  12   4   0       18.54        9.48      6.08 o 
  13   4   0        7.90        1.35      7.07 o 
   1   5   0     1301.05     1336.76     13.52 o 
   2   5   0    25628.19    26314.86    256.17 o 
   3   5   0       16.41       28.57      1.36 o 
   4   5   0     2003.02     2146.56     21.21 o 
   5   5   0     3208.35     3452.77     31.66 o 
   6   5   0      171.55      183.94      4.47 o 
   7   5   0        7.18        0.92      2.24 o 
   8   5   0       10.06        7.85      3.08 o 
   9   5   0        0.67       -3.11      4.42 o 
  10   5   0       34.93       43.12      5.01 o 
  11   5   0       68.18       61.24      5.86 o 
  12   5   0       23.20       21.35      6.29 o 
  13   5   0        4.18       11.16      7.86 o 
   0   6   0     9187.02     9570.80    113.41 o 
   1   6   0     4692.80     4801.90     42.99 o 
   2   6   0      401.59      438.53      5.25 o 
   3   6   0     2073.50     1982.77     19.14 o 
   4   6   0     4600.73     4667.12     41.45 o 
   5   6   0       77.29       71.26      2.67 o 
   6   6   0      868.41      861.25     11.19 o 
   7   6   0      619.32      605.28      9.12 o 
   8   6   0       18.52       15.63      3.41 o 
   9   6   0      100.07       87.96      5.51 o 
  10   6   0       13.17       12.21      4.01 o 
  11   6   0        0.56        8.44      4.49 o 
  12   6   0       33.43       38.24      6.81 o 
  13   6   0       14.94       18.91      9.87 o 
   1   7   0     8042.22     8107.94     71.97 o 
   2   7   0     2338.11     2310.41     21.75 o 
   3   7   0     2258.09     2596.15     26.28 o 
   4   7   0      202.78      208.05      3.74 o 
   5   7   0       83.21       76.02      2.56 o 
   6   7   0        2.05        2.03      1.66 o 
   7   7   0     1029.71     1020.09     12.97 o 
   8   7   0      334.26      324.61      9.52 o 
   9   7   0       19.80       20.80      4.06 o 
  10   7   0       22.69       16.21      4.28 o 
  11   7   0        0.03        7.31      4.60 o 
  12   7   0        0.06        4.91      5.56 o 
  13   7   0        9.52       14.18      7.76 o 
   0   8   0     1704.18     1753.65     26.89 o 
   1   8   0      128.30      112.46      2.21 o 
   2   8   0       90.68      103.10      2.36 o 
   3   8   0      165.81      171.36      3.56 o 
   4   8   0       24.15       25.13      1.94 o 
   5   8   0      239.37      242.42      4.40 o 
   6   8   0       47.17       52.57      2.51 o 
   7   8   0      649.24      649.62      9.63 o 
   8   8   0      100.44      109.70      5.48 o 
   9   8   0      154.37      152.05      6.66 o 
  10   8   0       39.46       51.13      5.30 o 
  11   8   0       28.27       34.89      5.40 o 
  12   8   0        3.65        1.63      5.46 o 
  13   8   0        4.44        1.06     12.20 o 
   1   9   0      719.05      618.30      6.86 o 
   2   9   0      219.28      218.35      3.45 o 
   3   9   0       23.96       23.85      1.97 o 
   4   9   0      730.56      804.87     10.22 o 
   5   9   0      141.79      125.69      3.52 o 
   6   9   0       92.16      111.16      3.54 o 
   7   9   0        9.49        8.65      2.42 o 
   8   9   0       20.02       17.96      3.41 o 
   9   9   0      200.36      192.47      7.67 o 
  10   9   0        7.63        5.45      3.89 o 
  11   9   0       45.37       48.15      5.74 o 
  12   9   0       22.81       30.19      6.58 o 
  13   9   0        1.77       -4.87      6.87 o 
   0  10   0     2472.06     2729.56     38.23 o 
   1  10   0      339.13      348.94      4.59 o 
   2  10   0     4658.57     5283.86     44.40 o 
   3  10   0      331.08      307.31      5.13 o 
   4  10   0      100.89      121.71      3.48 o 
   5  10   0       68.67       74.29      3.01 o 
   6  10   0     1151.15     1083.20     13.25 o 
   7  10   0       61.43       76.90      3.81 o 
   8  10   0        3.61        3.84      3.09 o 
   9  10   0       20.94        9.88      4.76 o 
  10  10   0        7.57        7.79      3.87 o 
  11  10   0       15.58       18.19      5.11 o 
  12  10   0       14.13       20.17      6.39 o 
  13  10   0       18.81       39.86     13.06 o 
   1  11   0      492.55      406.08      5.65 o 
   2  11   0    17669.65    18809.16    165.70 o 
   3  11   0       45.27       39.49      2.04 o 
   4  11   0      661.99      599.04      8.42 o 
   5  11   0     2965.57     2816.71     28.47 o 
   6  11   0      194.99      197.54      4.97 o 
   7  11   0      219.27      201.63      5.70 o 
   8  11   0      466.97      448.96      9.81 o 
   9  11   0      211.39      201.18     10.39 o 
  10  11   0        0.60        4.88      3.84 o 
  11  11   0       47.26       67.42      7.14 o 
  12  11   0        0.03        3.00      6.50 o 
   0  12   0       73.70       82.95      3.78 o 
   1  12   0       14.13       14.51      2.99 o 
   2  12   0     1252.27     1477.29     15.05 o 
   3  12   0      111.83      127.51      3.39 o 
   4  12   0      761.19      753.43     10.07 o 
   5  12   0      124.58      126.65      5.40 o 
   6  12   0        0.29       -1.80      1.80 o 
   7  12   0       26.70       19.67      2.75 o 
   8  12   0       27.16       28.03      3.90 o 
   9  12   0        4.53        3.26      3.50 o 
  10  12   0       66.85       73.85      5.95 o 
  11  12   0       32.92       50.54      6.37 o 
  12  12   0        1.20        6.02      5.77 o 
   1  13   0      899.24      849.07     10.20 o 
   2  13   0       37.29       35.00      1.89 o 
   3  13   0      324.68      347.04      5.38 o 
   4  13   0      599.36      578.34      8.51 o 
   5  13   0       22.62       24.72      2.50 o 
   6  13   0       22.75       21.51      2.39 o 
   7  13   0        6.71       12.60      2.65 o 
   8  13   0        7.29        6.98      3.34 o 
   9  13   0       21.71       10.62      3.70 o 
  10  13   0        0.92        6.74      4.25 o 
  11  13   0        2.88        5.22      5.65 o 
  12  13   0       14.73        2.02      5.86 o 
   0  14   0     1215.79     1213.86     24.08 o 
   1  14   0      219.96      290.89      4.97 o 
   2  14   0       15.62       26.25      1.76 o 
   3  14   0      231.00      242.94      4.50 o 
   4  14   0       17.84       23.53      2.66 o 
   5  14   0      319.92      307.09      6.43 o 
   6  14   0       81.98       86.38      3.97 o 
   7  14   0       77.40       70.97      3.87 o 
   8  14   0       65.35       99.64      5.36 o 
   9  14   0       41.69       50.78      5.69 o 
  10  14   0      116.66      121.90      8.94 o 
  11  14   0        4.54        3.27      5.57 o 
  12  14   0        2.46        0.28      7.50 o 
   1  15   0      333.29      302.19      5.24 o 
   2  15   0       19.98       15.60      1.67 o 
   3  15   0      145.80      142.04      3.67 o 
   4  15   0      494.65      447.50      7.48 o 
   5  15   0     1204.04     1199.75     15.29 o 
   6  15   0      180.47      181.47      5.39 o 
   7  15   0      268.67      249.92      6.76 o 
   8  15   0      351.99      356.28     12.97 o 
   9  15   0        2.88        1.39      3.54 o 
  10  15   0       58.67       62.96      5.98 o 
  11  15   0       32.62       35.23      6.63 o 
  12  15   0        0.01        4.40      7.10 o 
   0  16   0     2040.04     1985.16     30.07 o 
   1  16   0        2.03        4.52      1.41 o 
   2  16   0       71.43       57.74      2.51 o 
   3  16   0      528.05      508.95      7.29 o 
   4  16   0     1303.48     1317.41     16.06 o 
   5  16   0       85.37      116.23      4.22 o 
   6  16   0        4.15       11.25      2.51 o 
   7  16   0      298.31      282.21      7.15 o 
   8  16   0        7.72        8.70      3.74 o 
   9  16   0       26.11       25.63      4.47 o 
  10  16   0       13.66       23.05      5.15 o 
  11  16   0        4.64        8.47      5.68 o 
  12  16   0        0.32       -4.78      6.29 o 
   1  17   0      388.94      392.98      6.43 o 
   2  17   0      721.18      685.36      9.42 o 
   3  17   0       45.34       52.24      2.57 o 
   4  17   0      204.10      174.18      4.89 o 
   5  17   0     1410.90     1265.94     17.59 o 
   6  17   0        5.57        6.65      2.43 o 
   7  17   0        1.44        3.98      2.78 o 
   8  17   0      135.26      147.86      6.33 o 
   9  17   0       57.33       61.21      5.23 o 
  10  17   0       91.77       94.79      6.61 o 
  11  17   0       21.50       21.46      6.36 o 
  12  17   0        6.13        0.38      7.25 o 
   0  18   0        4.04        2.47      2.23 o 
   1  18   0      718.17      764.71     16.09 o 
   2  18   0       70.14       67.43      3.69 o 
   3  18   0       41.26       45.14      2.57 o 
   4  18   0       73.06       71.59      3.46 o 
   5  18   0       61.19       60.29      3.86 o 
   6  18   0      163.00      169.62      5.68 o 
   7  18   0       63.15       50.56      3.94 o 
   8  18   0       51.18       52.68      4.57 o 
   9  18   0        0.57       -0.52      3.64 o 
  10  18   0        4.29        4.40      4.63 o 
  11  18   0       29.67       27.52      6.76 o 
   1  19   0      219.94      233.80      5.16 o 
   2  19   0      243.54      237.79      5.75 o 
   3  19   0       12.95       10.36      2.04 o 
   4  19   0      138.48      134.56      5.20 o 
   5  19   0       52.20       58.29      4.48 o 
   6  19   0       18.73       25.10      3.54 o 
   7  19   0        2.04        2.98      2.84 o 
   8  19   0       49.62       51.24      4.69 o 
   9  19   0        8.74       21.24      5.01 o 
  10  19   0        1.96        8.87      5.25 o 
  11  19   0        0.09       -2.69      5.35 o 
   0  20   0        7.59        8.45      2.89 o 
   1  20   0       56.59       53.49      3.27 o 
   2  20   0        4.36       -1.58      2.90 o 
   3  20   0      397.69      390.19      7.33 o 
   4  20   0       55.36       63.50      4.89 o 
   5  20   0       24.63       25.63      3.26 o 
   6  20   0      447.56      418.13      9.34 o 
   7  20   0       37.76       37.53      3.79 o 
   8  20   0        5.93        4.03      3.67 o 
   9  20   0       70.28       69.73      5.72 o 
  10  20   0       10.24       10.06      5.61 o 
  11  20   0       17.73       15.88      6.55 o 
   1  21   0     1288.01     1234.65     22.30 o 
   2  21   0       62.53       52.33      4.23 o 
   3  21   0      198.05      178.27      5.18 o 
   4  21   0      839.62      729.42     14.85 o 
   5  21   0        1.09       -0.91      2.60 o 
   6  21   0        0.80        7.74      3.24 o 
   7  21   0       47.19       54.87      4.26 o 
   8  21   0       82.96       76.53      6.18 o 
   9  21   0        0.17        2.21      4.17 o 
  10  21   0        0.87        1.51      4.98 o 
  11  21   0        8.90        3.57      6.11 o 
   0  22   0     2553.33     2376.59     53.10 o 
   1  22   0      675.64      621.46     13.02 o 
   2  22   0       87.08       67.90      4.27 o 
   3  22   0      529.96      502.37      8.89 o 
   4  22   0       76.84       90.15      4.81 o 
   5  22   0        5.55        1.15      3.78 o 
   6  22   0      268.77      261.87      7.86 o 
   7  22   0      168.89      169.31      6.38 o 
   8  22   0        1.91       -3.95      3.95 o 
   9  22   0       52.15       65.39      6.24 o 
  10  22   0       19.32       19.36      6.40 o 
  11  22   0        0.06       -5.63      5.63 o 
   1  23   0      557.72      512.12     10.72 o 
   2  23   0        6.97        6.23      3.06 o 
   3  23   0       16.83       14.31      2.70 o 
   4  23   0        5.53        8.10      2.83 o 
   5  23   0       12.58        6.46      3.16 o 
   6  23   0        4.52       10.49      3.45 o 
   7  23   0        5.00        6.54      3.13 o 
   8  23   0       12.45        5.57      4.00 o 
   9  23   0       23.49       20.11      5.62 o 
  10  23   0       20.19       18.74      7.61 o 
   0  24   0     1140.33     1137.38     25.59 o 
   1  24   0      169.47      150.98      6.17 o 
   2  24   0      366.56      339.28      8.86 o 
   3  24   0       31.74       25.99      3.65 o 
   4  24   0        0.01        0.00      2.68 o 
   5  24   0       70.96       71.81      4.71 o 
   6  24   0       15.65       12.64      3.59 o 
   7  24   0       15.72       17.79      3.60 o 
   8  24   0       15.69       14.61      4.25 o 
   9  24   0        7.87        6.03      5.08 o 
  10  24   0        4.32        3.54      5.91 o 
   1  25   0        0.64        0.46      2.94 o 
   2  25   0      135.48      128.25      5.93 o 
   3  25   0       27.35       30.04      3.27 o 
   4  25   0        3.45        1.37      3.03 o 
   5  25   0       44.02       44.51      4.32 o 
   6  25   0       17.26       23.12      4.07 o 
   7  25   0        6.26        0.75      3.22 o 
   8  25   0        6.79        3.55      4.20 o 
   9  25   0        4.63        4.42      5.01 o 
  10  25   0        4.49        0.41      5.82 o 
   0  26   0      377.52      352.45     12.96 o 
   1  26   0      102.09      111.82      5.75 o 
   2  26   0      271.57      257.78      8.03 o 
   3  26   0      410.65      409.07      8.61 o 
   4  26   0       63.31       59.57      4.52 o 
   5  26   0       93.34       99.02      5.46 o 
   6  26   0      200.04      219.38      7.86 o 
   7  26   0       62.46       71.57      5.21 o 
   8  26   0        5.18        2.74      4.25 o 
   9  26   0       15.94       29.69      6.45 o 
  10  26   0       11.34       -4.57      7.74 o 
   1  27   0       39.16       42.21      4.36 o 
   2  27   0      144.91      154.13      8.66 o 
   3  27   0       43.50       35.15      4.67 o 
   4  27   0        1.13       -1.96      2.96 o 
   5  27   0        9.00        6.89      3.63 o 
   6  27   0        4.11       10.52      3.99 o 
   7  27   0        0.93        2.96      3.65 o 
   8  27   0        4.52        9.52      5.28 o 
   9  27   0        6.12       10.44      6.07 o 
   0  28   0      374.14      350.86     14.50 o 
   1  28   0      141.93      145.06      7.34 o 
   2  28   0        4.05       12.36      3.81 o 
   3  28   0      274.94      258.42      7.19 o 
   4  28   0       75.91       69.10      6.67 o 
   5  28   0       49.65       45.05      4.75 o 
   6  28   0      138.09      163.46      7.94 o 
   7  28   0       61.51       80.23      5.61 o 
   8  28   0       37.62       52.35      8.14 o 
   9  28   0        1.80        1.70      5.81 o 
   1  29   0       64.59       53.68      4.89 o 
   2  29   0       47.59       42.80      4.81 o 
   3  29   0        8.66       11.29      3.33 o 
   4  29   0        1.68        2.27      3.60 o 
   5  29   0       11.03       12.67      4.53 o 
   6  29   0        0.75        8.60      4.07 o 
   7  29   0        9.87        7.37      4.44 o 
   8  29   0        6.56       -0.60      5.00 o 
   9  29   0        1.19       12.85      6.28 o 
   0  30   0       56.68       60.51      7.37 o 
   1  30   0       18.15       21.66      4.18 o 
   2  30   0       42.52       37.89      4.72 o 
   3  30   0       25.63       20.95      3.78 o 
   4  30   0        1.82        0.19      3.65 o 
   5  30   0        9.54        3.09      3.90 o 
   6  30   0        6.29       13.48      4.59 o 
   7  30   0        0.54       -1.14      4.24 o 
   8  30   0        4.70       -1.99      5.21 o 
   1  31   0      137.34      149.10      7.17 o 
   2  31   0       24.01       29.78      4.82 o 
   3  31   0        4.79       10.35      3.53 o 
   4  31   0       63.10       65.35      7.39 o 
   5  31   0        7.28        9.35      4.26 o 
   6  31   0        2.71       13.98      4.63 o 
   7  31   0        0.14       -4.01      4.01 o 
   8  31   0       11.99       22.83      8.22 o 
   0  32   0       87.16       85.15      8.78 o 
   1  32   0       66.52       67.53      5.76 o 
   2  32   0        6.52        4.21      3.69 o 
   3  32   0       76.38       74.52      5.01 o 
   4  32   0        4.31        5.07      4.05 o 
   5  32   0       18.98       23.21      4.87 o 
   6  32   0       85.72       99.68      7.67 o 
   7  32   0        2.78       -2.28      4.52 o 
   1  33   0      190.61      195.72      8.39 o 
   2  33   0       59.08       61.98      5.52 o 
   3  33   0        1.98        8.49      3.68 o 
   4  33   0       27.89       39.22      5.31 o 
   5  33   0       52.50       56.66      5.72 o 
   6  33   0        0.01        0.20      4.89 o 
   7  33   0        0.88       -2.84      4.70 o 
   0  34   0       15.93       17.26      6.84 o 
   1  34   0       12.13       17.52      7.73 o 
   2  34   0        3.56        4.21      3.81 o 
   3  34   0        5.60        5.80      3.68 o 
   4  34   0       26.18       35.88      5.99 o 
   5  34   0       30.50       34.08      6.22 o 
   6  34   0        0.58       -2.75      4.95 o 
   1  35   0        7.37       16.86      4.80 o 
   2  35   0        9.24        7.50      4.19 o 
   3  35   0        0.10        3.39      4.01 o 
   4  35   0        0.32       -3.49      4.13 o 
   5  35   0        5.05       17.80      5.39 o 
   6  35   0        0.04        2.66      5.75 o 
   0  36   0        0.01        2.80      6.40 o 
   1  36   0        0.97        2.27      4.44 o 
   2  36   0        5.32       -0.24      4.97 o 
   3  36   0        1.03        4.12      4.08 o 
   4  36   0        4.30       10.76      5.75 o 
   5  36   0        0.28        0.33      5.34 o 
   1  37   0       33.00       37.66      5.88 o 
   2  37   0       37.36       42.44      5.49 o 
   3  37   0        1.72       -0.61      5.93 o 
   4  37   0       23.68       24.41      6.52 o 
   0  38   0        0.06        2.00      6.77 o 
   1  38   0        0.01       -0.57      4.63 o 
   2  38   0        0.49       -1.61      4.38 o 
   3  38   0        1.44        2.24      4.78 o 
   1  39   0       18.55       24.82      5.94 o 
   2  39   0       32.58       40.33      6.19 o 
 -13   1   1       17.28       40.46      8.80 o 
 -12   1   1        6.06        7.52      6.64 o 
 -11   1   1        3.31        8.64      4.02 o 
 -10   1   1       11.11        5.70      3.80 o 
  -9   1   1       26.39       25.91      4.01 o 
  -8   1   1       33.11       28.31      2.86 o 
  -7   1   1       47.05       37.43      2.55 o 
  -6   1   1      366.90      408.54      5.21 o 
  -5   1   1     3613.01     3889.93     30.73 o 
  -4   1   1       16.35       11.75      1.03 o 
  -3   1   1      408.61      398.64      3.65 o 
  -2   1   1      418.52      418.76      4.40 o 
  -1   1   1     6363.47     6277.40     78.20 o 
   0   1   1      679.01      644.55      9.11 o 
   1   1   1      490.30      519.82      4.25 o 
   2   1   1    15890.27    16933.14    150.01 o 
   3   1   1     1599.02     1729.68     16.02 o 
   4   1   1     1933.26     2115.78     21.23 o 
   5   1   1      167.77      156.67      3.90 o 
   6   1   1       19.29       16.57      2.22 o 
   7   1   1        8.14       -2.89      2.89 o 
   8   1   1       16.54       18.27      3.83 o 
   9   1   1       12.03        7.26      3.74 o 
  10   1   1        0.88       -0.16      3.61 o 
  11   1   1       17.84       10.07      4.63 o 
  12   1   1       12.28       23.91      5.71 o 
  13   1   1        1.89        2.20      8.81 o 
 -13   2   1       40.70       45.75      8.78 o 
 -12   2   1        3.81       -3.03      5.90 o 
 -11   2   1       43.81       47.07      5.25 o 
 -10   2   1      197.96      192.80      7.73 o 
  -9   2   1      191.91      196.06      7.09 o 
  -8   2   1      520.91      514.87      8.14 o 
  -7   2   1     1261.59     1246.65     14.38 o 
  -6   2   1      434.95      418.65      5.62 o 
  -5   2   1       13.25        6.70      1.38 o 
  -4   2   1     3988.95     3772.89     28.41 o 
  -3   2   1     2980.34     2907.06     21.09 o 
  -2   2   1    12369.26    13069.46    103.52 o 
  -1   2   1    10303.77    11027.79    116.82 o 
   0   2   1    26727.82    26888.95    504.38 o 
   1   2   1      274.28      273.78      2.73 o 
   2   2   1    34594.38    35520.51    316.01 o 
   3   2   1     4517.66     4525.62     39.18 o 
   4   2   1      496.18      430.06      5.57 o 
   5   2   1      624.22      598.04      9.19 o 
   6   2   1      298.76      292.68      6.46 o 
   7   2   1      568.39      564.82     11.11 o 
   8   2   1       20.26       22.15      3.54 o 
   9   2   1      420.70      434.73     10.89 o 
  10   2   1        5.37       -3.10      3.52 o 
  11   2   1       38.38       38.90      5.45 o 
  12   2   1       41.86       58.87      6.56 o 
  13   2   1       10.47       16.46      8.45 o 
 -13   3   1        7.03        3.07      7.23 o 
 -12   3   1        0.09        2.60      6.46 o 
 -11   3   1       72.73       89.74      7.45 o 
 -10   3   1       91.16       87.33      5.85 o 
  -9   3   1        2.04        1.29      3.11 o 
  -8   3   1      136.11      128.63      4.40 o 
  -7   3   1       56.65       48.75      2.64 o 
  -6   3   1       25.53       27.83      2.25 o 
  -5   3   1      814.26      858.84      8.55 o 
  -4   3   1      171.37      208.53      3.07 o 
  -3   3   1     1613.98     1726.59     13.81 o 
  -2   3   1    29672.23    31693.38    271.63 o 
  -1   3   1      218.73      249.21      3.11 o 
   0   3   1     6223.73     6670.06     61.97 o 
   1   3   1      280.10      284.22      3.25 o 
   2   3   1     3970.68     4075.34     35.23 o 
   3   3   1     2234.91     2356.76     21.40 o 
   4   3   1     2446.83     2704.33     25.83 o 
   5   3   1      297.61      325.47      5.76 o 
   6   3   1       58.62       78.43      3.72 o 
   7   3   1      111.22      108.61      5.80 o 
   8   3   1       16.79       11.82      3.20 o 
   9   3   1       27.42       30.32      4.36 o 
  10   3   1        4.42        1.16      3.83 o 
  11   3   1        1.27       -0.32      4.26 o 
  12   3   1        6.26        1.66      4.97 o 
  13   3   1        5.11       -1.92      7.31 o 
 -13   4   1        3.87       12.12      7.86 o 
 -12   4   1       12.59        1.39      6.55 o 
 -11   4   1        4.56        2.02      3.92 o 
 -10   4   1      159.38      164.16      7.12 o 
  -9   4   1       25.75       21.34      3.69 o 
  -8   4   1       68.47       62.20      3.43 o 
  -7   4   1      491.70      459.67      6.91 o 
  -6   4   1      748.34      676.61      9.20 o 
  -5   4   1        0.04       -1.22      1.22 o 
  -4   4   1     9248.17     9516.45     71.54 o 
  -3   4   1     8425.11     8744.46     65.37 o 
  -2   4   1     1546.97     1594.19     12.30 o 
  -1   4   1    16769.42    17691.25    131.51 o 
   0   4   1     1544.06     1489.17     15.30 o 
   1   4   1    10593.89    11196.68     94.40 o 
   2   4   1     1736.62     1769.15     16.09 o 
   3   4   1      959.61     1115.40     10.98 o 
   4   4   1       33.83       49.75      2.36 o 
   5   4   1     2094.72     2137.69     32.86 o 
   6   4   1      790.02      729.22     11.09 o 
   7   4   1     1137.68     1068.63     16.87 o 
   8   4   1        1.93        0.24      2.90 o 
   9   4   1        1.49       -3.32      3.32 o 
  10   4   1       43.66       56.92      5.33 o 
  11   4   1       51.95       43.30      6.94 o 
  12   4   1        0.58       -4.68      4.68 o 
  13   4   1       13.49       10.84      8.00 o 
 -13   5   1       36.90       40.36      8.92 o 
 -12   5   1        1.33        5.95      6.38 o 
 -11   5   1       12.43        8.49      4.93 o 
 -10   5   1       65.66       68.37      5.27 o 
  -9   5   1       34.66       33.93      4.08 o 
  -8   5   1        0.31       -2.08      2.08 o 
  -7   5   1      237.75      250.29      5.05 o 
  -6   5   1        1.78       -0.96      1.39 o 
  -5   5   1       19.94       22.40      1.51 o 
  -4   5   1      378.35      378.67      4.38 o 
  -3   5   1     4690.74     5096.47     38.61 o 
  -2   5   1     1607.58     1610.04     13.83 o 
  -1   5   1      410.27      355.85      4.49 o 
   0   5   1      357.00      374.32      3.46 o 
   1   5   1      290.20      328.86      3.59 o 
   2   5   1     1183.16     1216.38     10.95 o 
   3   5   1     4265.02     4614.58     40.03 o 
   4   5   1      534.59      538.08      6.92 o 
   5   5   1     2131.81     2235.01     24.28 o 
   6   5   1       23.61       30.40      2.86 o 
   7   5   1       90.61       96.06      5.18 o 
   8   5   1       65.45       65.41      5.17 o 
   9   5   1       16.47       21.81      4.20 o 
  10   5   1       98.66       91.59      6.14 o 
  11   5   1        0.02       -4.24      4.24 o 
  12   5   1        0.04       -2.18      4.76 o 
  13   5   1        0.00       11.12      8.22 o 
 -13   6   1        0.01       -4.97      6.49 o 
 -12   6   1       24.16       30.88      7.44 o 
 -11   6   1        2.17        0.10      4.41 o 
 -10   6   1        9.32        3.02      3.67 o 
  -9   6   1       28.47       31.73      4.05 o 
  -8   6   1       13.31       14.61      2.48 o 
  -7   6   1       95.92       88.70      3.30 o 
  -6   6   1       33.51       27.68      1.94 o 
  -5   6   1      679.69      727.99      8.01 o 
  -4   6   1      421.53      502.64      5.49 o 
  -3   6   1     1429.05     1625.02     13.76 o 
  -2   6   1     3117.06     3137.32     27.00 o 
  -1   6   1     2021.64     2061.53     17.60 o 
   0   6   1      281.53      247.00      3.13 o 
   1   6   1      167.38      149.41      2.99 o 
   2   6   1      360.45      355.51      4.20 o 
   3   6   1      673.17      658.98      7.29 o 
   4   6   1        2.35        0.14      1.35 o 
   5   6   1     1019.48     1040.16     12.21 o 
   6   6   1      261.20      246.55      5.30 o 
   7   6   1      882.59      870.81     14.96 o 
   8   6   1      402.70      414.96     10.04 o 
   9   6   1        0.20        1.90      3.53 o 
  10   6   1        1.75        0.73      5.21 o 
  11   6   1        0.14        2.21      4.45 o 
  12   6   1       13.23       10.11      5.24 o 
  13   6   1        1.01       -1.68     12.38 o 
 -13   7   1        0.02        1.69     12.12 o 
 -12   7   1       78.41       86.87      9.49 o 
 -11   7   1       33.65       28.81      5.62 o 
 -10   7   1       62.13       69.71      5.49 o 
  -9   7   1      258.54      266.32      7.76 o 
  -8   7   1       71.94       66.96      3.41 o 
  -7   7   1      237.52      239.77      5.07 o 
  -6   7   1       92.87       88.60      2.84 o 
  -5   7   1      138.59      130.29      3.04 o 
  -4   7   1     1171.96     1176.77     10.84 o 
  -3   7   1     4967.54     5257.47     43.40 o 
  -2   7   1     5675.42     5810.68     48.19 o 
  -1   7   1      846.24      831.98      9.76 o 
   0   7   1     2084.38     2058.21     19.14 o 
   1   7   1    11744.03    12195.23    136.32 o 
   2   7   1     4865.25     4758.71     41.04 o 
   3   7   1      101.38      111.17      2.65 o 
   4   7   1     1421.09     1491.18     15.60 o 
   5   7   1      271.79      261.16      5.02 o 
   6   7   1       29.74       29.10      3.43 o 
   7   7   1      101.39      127.41      5.65 o 
   8   7   1       13.71       10.62      3.50 o 
   9   7   1       68.67       92.79      5.78 o 
  10   7   1       18.89       11.49      4.26 o 
  11   7   1       66.09       65.08      6.35 o 
  12   7   1       16.15       17.90      7.32 o 
 -13   8   1       10.17        8.69      7.58 o 
 -12   8   1       11.95       16.92      7.22 o 
 -11   8   1       20.34       18.84      5.42 o 
 -10   8   1       23.63       16.28      4.15 o 
  -9   8   1       82.86       75.22      5.01 o 
  -8   8   1       26.01       28.22      3.27 o 
  -7   8   1      575.32      544.49      7.93 o 
  -6   8   1      150.98      138.41      3.58 o 
  -5   8   1       13.64       15.69      1.55 o 
  -4   8   1     1010.15     1032.59     10.25 o 
  -3   8   1      122.86      164.46      3.17 o 
  -2   8   1     1507.30     1619.11     15.28 o 
  -1   8   1     1777.05     1759.14     16.66 o 
   0   8   1      377.70      285.02      4.87 o 
   1   8   1      424.78      448.18      5.39 o 
   2   8   1     1954.60     2246.03     20.27 o 
   3   8   1       35.66       23.51      1.50 o 
   4   8   1     1446.48     1451.60     15.37 o 
   5   8   1     1791.26     1874.76     19.88 o 
   6   8   1     2711.37     2631.61     29.23 o 
   7   8   1      468.26      423.13      9.55 o 
   8   8   1       58.13       63.44      4.73 o 
   9   8   1        0.03       -1.97      4.42 o 
  10   8   1        5.32        0.78      3.95 o 
  11   8   1       12.90       14.98      5.12 o 
  12   8   1       44.71       42.24      6.26 o 
 -13   9   1        2.95       18.03      7.60 o 
 -12   9   1        1.87       -4.72      6.39 o 
 -11   9   1        6.13       15.26      5.34 o 
 -10   9   1       23.57       20.18      4.22 o 
  -9   9   1       46.68       48.97      4.44 o 
  -8   9   1      256.04      263.58      6.70 o 
  -7   9   1      756.28      755.18      9.84 o 
  -6   9   1     1358.62     1359.58     15.88 o 
  -5   9   1     1660.60     1618.57     16.35 o 
  -4   9   1     2017.72     2016.76     18.24 o 
  -3   9   1     4318.62     4600.65     44.70 o 
  -2   9   1     8479.33     8687.70     89.76 o 
  -1   9   1      955.71      860.16      8.95 o 
   0   9   1      860.25      857.34      8.91 o 
   1   9   1     1872.29     1735.40     16.84 o 
   2   9   1     4353.14     4573.26     39.65 o 
   3   9   1      387.81      349.00      5.18 o 
   4   9   1     2589.23     2680.89     26.27 o 
   5   9   1     1124.30     1159.01     15.88 o 
   6   9   1      105.76      119.85      6.24 o 
   7   9   1       90.00       89.31      4.80 o 
   8   9   1       32.67       34.23      4.08 o 
   9   9   1        6.06        3.71      4.29 o 
  10   9   1       49.77       59.21      5.81 o 
  11   9   1      111.93      116.13      7.46 o 
  12   9   1        2.97       -2.61      4.80 o 
 -13  10   1        8.36        0.51     10.45 o 
 -12  10   1        4.55        1.99      6.78 o 
 -11  10   1       12.12       16.79      5.29 o 
 -10  10   1        2.47       -0.56      3.63 o 
  -9  10   1       46.23       49.99      4.39 o 
  -8  10   1       28.75       32.33      3.26 o 
  -7  10   1      585.02      569.47      8.83 o 
  -6  10   1       33.85       43.56      2.35 o 
  -5  10   1       13.95       21.92      1.76 o 
  -4  10   1      522.48      574.16      7.09 o 
  -3  10   1        1.22        4.83      1.30 o 
  -2  10   1     1875.55     2013.72     20.63 o 
  -1  10   1     2076.19     2203.71     20.86 o 
   0  10   1      868.45      964.30     10.00 o 
   1  10   1      491.55      529.90      7.64 o 
   2  10   1        2.49        7.46      1.11 o 
   3  10   1        5.34        4.56      1.29 o 
   4  10   1      425.27      458.84      6.71 o 
   5  10   1       11.06       23.46      2.52 o 
   6  10   1       14.48        9.75      2.54 o 
   7  10   1        0.09        3.26      2.74 o 
   8  10   1        6.21        3.67      3.42 o 
   9  10   1        2.81       -2.24      3.41 o 
  10  10   1       39.08       46.57      5.44 o 
  11  10   1        3.47       11.19      5.14 o 
  12  10   1        1.02       -4.68      4.78 o 
 -13  11   1        2.83       14.22      7.86 o 
 -12  11   1        8.18       -4.85      5.92 o 
 -11  11   1        7.94       10.95      5.08 o 
 -10  11   1        0.50       -2.05      3.52 o 
  -9  11   1        2.91        0.35      3.39 o 
  -8  11   1       40.30       35.24      3.35 o 
  -7  11   1      277.27      256.66      5.79 o 
  -6  11   1       10.67        7.90      1.97 o 
  -5  11   1      132.95      130.94      3.53 o 
  -4  11   1        2.75        1.53      1.22 o 
  -3  11   1       17.21       19.72      1.61 o 
  -2  11   1     2746.28     2969.17     29.64 o 
  -1  11   1        0.42       -0.70      0.90 o 
   0  11   1      953.65      998.30     10.44 o 
   1  11   1      861.56      890.88     10.33 o 
   2  11   1      258.13      273.08      4.80 o 
   3  11   1      129.44      130.82      3.24 o 
   4  11   1       12.47       21.71      2.01 o 
   5  11   1      453.01      442.24     10.13 o 
   6  11   1      112.35      105.63      4.18 o 
   7  11   1        0.02        1.23      2.87 o 
   8  11   1       18.32       17.27      3.85 o 
   9  11   1        9.01       11.22      3.88 o 
  10  11   1       17.78       22.65      4.91 o 
  11  11   1       26.64       27.41      5.66 o 
  12  11   1        0.09       -5.21      5.21 o 
 -13  12   1        2.05       14.35     11.04 o 
 -12  12   1        3.44        0.77      6.88 o 
 -11  12   1       11.17       21.98      5.64 o 
 -10  12   1       13.68       16.18      4.14 o 
  -9  12   1        4.31        0.87      3.39 o 
  -8  12   1       53.14       65.89      4.62 o 
  -7  12   1       39.46       49.16      3.06 o 
  -6  12   1      511.72      494.82      8.17 o 
  -5  12   1      525.81      535.27      7.71 o 
  -4  12   1       21.22       27.94      1.94 o 
  -3  12   1        3.41        1.67      1.18 o 
  -2  12   1     2918.67     3178.24     29.79 o 
  -1  12   1      533.74      545.76      6.63 o 
   0  12   1      129.35      106.73      2.56 o 
   1  12   1        0.07        0.37      1.16 o 
   2  12   1      109.95      139.50      2.86 o 
   3  12   1       10.91        8.75      1.47 o 
   4  12   1      136.95      141.95      3.80 o 
   5  12   1      103.00       98.23      3.92 o 
   6  12   1      269.73      260.39      6.19 o 
   7  12   1        0.16        6.46      2.51 o 
   8  12   1        0.01        1.08      3.44 o 
   9  12   1        3.91        4.76      3.87 o 
  10  12   1       32.60       43.09      5.47 o 
  11  12   1       12.90       25.93      5.41 o 
  12  12   1        1.59        2.80      5.70 o 
 -12  13   1       10.87       10.70      7.03 o 
 -11  13   1       29.92       32.20      6.26 o 
 -10  13   1        5.53        9.60      4.58 o 
  -9  13   1       97.38      115.56      5.83 o 
  -8  13   1      881.28      889.10     13.73 o 
  -7  13   1       97.38       89.57      3.76 o 
  -6  13   1      210.42      205.80      4.99 o 
  -5  13   1     1075.21     1071.55     12.08 o 
  -4  13   1      165.11      178.30      4.04 o 
  -3  13   1     1655.05     1603.72     19.73 o 
  -2  13   1     1977.38     1855.46     18.44 o 
  -1  13   1      706.00      641.57      7.63 o 
   0  13   1      150.10      164.27      3.50 o 
   1  13   1     1896.06     1809.61     19.24 o 
   2  13   1     2146.14     2032.64     18.83 o 
   3  13   1        0.71       -0.37      1.31 o 
   4  13   1     1864.49     1715.63     18.25 o 
   5  13   1     1906.19     1810.03     30.73 o 
   6  13   1       53.76       57.31      3.64 o 
   7  13   1      693.45      684.61     11.27 o 
   8  13   1      358.99      360.45      9.26 o 
   9  13   1        5.42       -1.39      3.59 o 
  10  13   1      129.68      146.28      7.60 o 
  11  13   1      105.16      134.41      8.08 o 
  12  13   1        1.33       -5.30      5.30 o 
 -12  14   1        9.05       11.00      7.17 o 
 -11  14   1        2.40       -4.10      4.71 o 
 -10  14   1       20.07       17.02      4.93 o 
  -9  14   1      180.04      197.68      7.20 o 
  -8  14   1       39.82       48.66      5.40 o 
  -7  14   1       27.84       26.09      2.94 o 
  -6  14   1       56.49       54.03      2.93 o 
  -5  14   1      126.92      134.36      4.06 o 
  -4  14   1      271.49      242.87      5.21 o 
  -3  14   1        5.54       11.12      1.55 o 
  -2  14   1      211.41      216.34      4.00 o 
  -1  14   1      375.81      373.00      5.75 o 
   0  14   1     2084.42     2321.60     26.18 o 
   1  14   1       73.11       76.57      2.86 o 
   2  14   1       50.86       70.74      2.55 o 
   3  14   1       23.40       20.31      1.87 o 
   4  14   1      383.50      388.67      6.46 o 
   5  14   1      103.37      101.78      4.54 o 
   6  14   1       88.07       90.76      4.02 o 
   7  14   1        2.65        4.20      2.58 o 
   8  14   1        1.63       -0.41      3.54 o 
   9  14   1       23.78       24.48      4.53 o 
  10  14   1       25.97       37.90      6.92 o 
  11  14   1        6.19        9.72      5.10 o 
  12  14   1        1.11       -0.38      5.54 o 
 -12  15   1       27.16       19.66      7.52 o 
 -11  15   1        0.72        3.29      5.09 o 
 -10  15   1        0.04       -0.50      4.34 o 
  -9  15   1      135.82      127.35      6.14 o 
  -8  15   1      426.31      424.50      9.14 o 
  -7  15   1       34.32       28.86      3.11 o 
  -6  15   1        2.42       -0.82      1.85 o 
  -5  15   1      177.55      149.62      4.35 o 
  -4  15   1       35.14       37.13      2.34 o 
  -3  15   1      308.54      340.97      6.18 o 
  -2  15   1      859.87      821.58     10.33 o 
  -1  15   1     1931.43     2027.48     21.51 o 
   0  15   1        2.85       11.10      1.59 o 
   1  15   1      482.53      434.47      6.60 o 
   2  15   1       15.18        5.29      1.38 o 
   3  15   1      595.43      636.86      8.49 o 
   4  15   1      753.20      741.05      9.81 o 
   5  15   1      754.48      723.66     11.81 o 
   6  15   1        0.04        1.76      2.59 o 
   7  15   1      115.37      107.56      4.75 o 
   8  15   1       39.12       41.02      4.50 o 
   9  15   1        4.81       11.20      4.11 o 
  10  15   1       17.36       19.64      5.09 o 
  11  15   1        5.32       13.75      5.30 o 
  12  15   1        6.32       -1.67      5.85 o 
 -12  16   1        6.12       -0.43     10.56 o 
 -11  16   1       37.16       46.24     11.12 o 
 -10  16   1       26.66       32.60      5.49 o 
  -9  16   1        0.33        1.31      3.57 o 
  -8  16   1        0.56        3.73      3.68 o 
  -7  16   1       93.55       92.11      4.37 o 
  -6  16   1      148.21      173.11      4.90 o 
  -5  16   1       21.94       21.24      2.52 o 
  -4  16   1       54.13       45.48      2.77 o 
  -3  16   1       54.65       52.85      3.22 o 
  -2  16   1      141.18      155.11      3.84 o 
  -1  16   1      248.40      212.97      4.51 o 
   0  16   1      275.83      290.04      5.19 o 
   1  16   1       57.24       50.53      2.60 o 
   2  16   1        0.56       -1.29      1.29 o 
   3  16   1       22.13       22.19      2.35 o 
   4  16   1        5.55        7.54      2.52 o 
   5  16   1        4.09       13.98      2.90 o 
   6  16   1       38.01       36.93      3.55 o 
   7  16   1       37.73       42.46      3.61 o 
   8  16   1        0.01       -0.83      3.33 o 
   9  16   1        0.05       -0.95      4.16 o 
  10  16   1       11.65       20.59      5.47 o 
  11  16   1        7.81        4.74      4.88 o 
  12  16   1        0.13        4.58      6.03 o 
 -12  17   1        0.14       -4.12      6.75 o 
 -11  17   1        4.25       -4.84      5.67 o 
 -10  17   1       15.75       16.44      5.12 o 
  -9  17   1       42.15       46.89      4.82 o 
  -8  17   1      119.42      113.67      5.46 o 
  -7  17   1      300.49      292.24      7.30 o 
  -6  17   1      137.80      120.03      5.06 o 
  -5  17   1        1.26       -0.57      2.08 o 
  -4  17   1        1.72        3.50      2.58 o 
  -3  17   1     1260.29     1250.65     13.80 o 
  -2  17   1      570.95      546.48      8.01 o 
  -1  17   1        0.14        0.95      1.42 o 
   0  17   1       87.03       72.78      2.79 o 
   1  17   1     1092.59     1087.88     14.28 o 
   2  17   1       51.13       52.27      3.38 o 
   3  17   1        2.01       -2.00      2.00 o 
   4  17   1      490.99      476.49      9.00 o 
   5  17   1      155.01      139.71      5.34 o 
   6  17   1        2.46        6.62      2.95 o 
   7  17   1       27.24       36.42      3.65 o 
   8  17   1        6.85       12.15      3.82 o 
   9  17   1        4.81       -1.59      4.10 o 
  10  17   1       73.81       79.85      6.77 o 
  11  17   1        1.92        2.57      4.81 o 
 -12  18   1        0.31       -2.63      6.44 o 
 -11  18   1       11.24       15.86      7.46 o 
 -10  18   1       20.07       14.84      5.89 o 
  -9  18   1        4.87        7.46      3.96 o 
  -8  18   1        1.62        5.82      3.09 o 
  -7  18   1      165.36      172.32      5.98 o 
  -6  18   1        5.52        3.52      2.39 o 
  -5  18   1      183.74      190.40      6.90 o 
  -4  18   1      762.66      734.40     11.33 o 
  -3  18   1      424.49      388.73      6.33 o 
  -2  18   1      104.12       80.01      3.21 o 
  -1  18   1      539.51      548.31      8.12 o 
   0  18   1        7.28        4.78      1.81 o 
   1  18   1       59.27       61.60      3.07 o 
   2  18   1      105.91       97.11      3.56 o 
   3  18   1      225.14      211.02      7.83 o 
   4  18   1      572.22      566.99     10.16 o 
   5  18   1      167.91      176.92      7.48 o 
   6  18   1      188.46      185.20      6.37 o 
   7  18   1      339.50      350.03      8.37 o 
   8  18   1      118.31      129.01      6.36 o 
   9  18   1       55.05       66.53      5.72 o 
  10  18   1       18.69       13.78      5.20 o 
  11  18   1        2.83       -3.92      5.76 o 
 -11  19   1       33.37       26.24      7.78 o 
 -10  19   1        3.99        6.80      4.97 o 
  -9  19   1      164.56      178.66      8.90 o 
  -8  19   1      145.07      147.41      9.43 o 
  -7  19   1        3.47        6.59      2.89 o 
  -6  19   1       21.08        9.42      2.68 o 
  -5  19   1      377.92      360.79     10.54 o 
  -4  19   1        9.32        3.94      2.24 o 
  -3  19   1       32.10       33.68      2.59 o 
  -2  19   1     1208.59     1136.97     15.26 o 
  -1  19   1      667.73      645.24      9.31 o 
   0  19   1        0.19        0.89      1.88 o 
   1  19   1     1086.57     1058.79     14.48 o 
   2  19   1       20.10       21.40      2.41 o 
   3  19   1      273.52      227.71      5.51 o 
   4  19   1      979.02      818.15     12.97 o 
   5  19   1       88.31       95.96      4.67 o 
   6  19   1        0.09        2.13      3.15 o 
   7  19   1      111.46      122.07      5.66 o 
   8  19   1      137.82      147.30      6.76 o 
   9  19   1        0.61       -3.86      4.04 o 
  10  19   1       32.43       52.66      6.22 o 
  11  19   1       14.35       17.97      6.52 o 
 -11  20   1        4.12        0.56      6.92 o 
 -10  20   1       28.46       25.27      5.76 o 
  -9  20   1       11.91       21.66      4.96 o 
  -8  20   1       11.44       15.09      3.41 o 
  -7  20   1      179.41      165.55      7.05 o 
  -6  20   1       91.64       95.44      5.66 o 
  -5  20   1        9.79        7.47      2.68 o 
  -4  20   1       16.16        4.83      2.42 o 
  -3  20   1       92.84       88.07      3.58 o 
  -2  20   1       21.36       25.80      2.70 o 
  -1  20   1      392.52      363.44      7.41 o 
   0  20   1     2796.59     2553.53     29.67 o 
   1  20   1        5.16        0.47      3.22 o 
   2  20   1       79.38       68.50      3.69 o 
   3  20   1      705.16      626.07      9.80 o 
   4  20   1        0.01        1.96      2.62 o 
   5  20   1       30.78       15.91      3.11 o 
   6  20   1      143.46      157.70      7.58 o 
   7  20   1       26.83       30.07      3.69 o 
   8  20   1       15.91        8.57      4.01 o 
   9  20   1       62.62       69.06      5.96 o 
  10  20   1        4.18        9.44      5.02 o 
  11  20   1        9.66       20.28      6.63 o 
 -11  21   1        2.74       -6.00      6.00 o 
 -10  21   1        7.90        0.12      7.40 o 
  -9  21   1       58.80       70.76      6.37 o 
  -8  21   1       19.44       16.18      3.50 o 
  -7  21   1       11.90       13.13      3.19 o 
  -6  21   1      155.60      149.88      5.56 o 
  -5  21   1        9.80        8.45      2.80 o 
  -4  21   1      106.27       75.22      4.50 o 
  -3  21   1       85.41       85.02      3.65 o 
  -2  21   1      317.39      293.82      6.84 o 
  -1  21   1        5.62       10.81      2.55 o 
   0  21   1       74.53       80.83      3.89 o 
   1  21   1      407.43      354.23      8.28 o 
   2  21   1       21.87       13.39      2.66 o 
   3  21   1       56.95       73.07      3.76 o 
   4  21   1        2.94        1.78      2.57 o 
   5  21   1        2.20       -2.54      2.54 o 
   6  21   1        2.74        3.97      3.31 o 
   7  21   1        0.02       -2.19      2.95 o 
   8  21   1       23.72       23.04      4.44 o 
   9  21   1        0.05       -2.29      4.13 o 
  10  21   1       13.68        6.98      5.07 o 
  11  21   1        3.44        6.68      6.31 o 
 -11  22   1        1.53        2.25      7.03 o 
 -10  22   1        7.16       -2.93      5.35 o 
  -9  22   1        3.83        0.98      4.54 o 
  -8  22   1        7.40        4.37      3.19 o 
  -7  22   1        5.56        3.73      3.00 o 
  -6  22   1       85.93       84.52      4.52 o 
  -5  22   1       47.20       43.50      3.88 o 
  -4  22   1      297.20      274.40      7.10 o 
  -3  22   1       10.52       12.18      2.64 o 
  -2  22   1        0.10        0.30      2.61 o 
  -1  22   1      227.94      215.61      6.77 o 
   0  22   1      460.50      443.45      9.60 o 
   1  22   1       24.58       19.13      3.21 o 
   2  22   1      307.17      293.13      7.20 o 
   3  22   1      263.97      246.06      6.21 o 
   4  22   1       87.89       85.15      4.66 o 
   5  22   1        0.84       -2.73      2.73 o 
   6  22   1       20.95       21.83      3.92 o 
   7  22   1        5.30        5.83      3.27 o 
   8  22   1       35.78       35.34      4.85 o 
   9  22   1       19.73       13.54      4.83 o 
  10  22   1        0.13       -4.75      4.76 o 
 -11  23   1        0.88        1.10      6.52 o 
 -10  23   1        0.25        2.76      6.95 o 
  -9  23   1        3.71        7.36      7.41 o 
  -8  23   1       14.92       14.15      4.02 o 
  -7  23   1       49.96       50.67      4.23 o 
  -6  23   1       15.60       18.19      3.50 o 
  -5  23   1        0.37       -2.51      2.65 o 
  -4  23   1       22.55       22.91      3.26 o 
  -3  23   1      139.42      119.95      4.79 o 
  -2  23   1      444.54      419.10     15.56 o 
  -1  23   1      125.54      124.74      5.44 o 
   0  23   1      139.99      136.00      6.57 o 
   1  23   1       76.65       66.29      4.41 o 
   2  23   1       41.80       50.17      3.87 o 
   3  23   1      147.63      131.05      7.19 o 
   4  23   1        3.92        3.12      2.80 o 
   5  23   1        1.59       -1.34      2.98 o 
   6  23   1        7.97       15.87      3.71 o 
   7  23   1       17.63       12.18      3.53 o 
   8  23   1        0.04       -2.41      3.67 o 
   9  23   1       14.58       13.22      4.90 o 
  10  23   1        0.07        4.83      5.91 o 
 -10  24   1       44.39       55.63      8.40 o 
  -9  24   1       62.88       68.89      6.69 o 
  -8  24   1        0.39        2.02      3.75 o 
  -7  24   1      191.77      187.95      8.67 o 
  -6  24   1       95.30       89.09      4.82 o 
  -5  24   1        4.40       -2.71      2.79 o 
  -4  24   1      387.77      381.60      8.77 o 
  -3  24   1      409.79      415.05      8.77 o 
  -2  24   1       13.89       15.79      3.29 o 
  -1  24   1      661.96      652.72     12.56 o 
   0  24   1      797.35      750.96     14.48 o 
   1  24   1      227.84      210.35      7.27 o 
   2  24   1      670.86      651.58     11.73 o 
   3  24   1      582.93      548.77      9.75 o 
   4  24   1       13.03       10.74      3.26 o 
   5  24   1      369.70      351.48      8.98 o 
   6  24   1      344.13      334.50      9.23 o 
   7  24   1       20.37       20.16      3.82 o 
   8  24   1        7.60        4.93      4.19 o 
   9  24   1       59.05       66.74      6.26 o 
  10  24   1        9.83       11.13      6.36 o 
 -10  25   1        8.75        4.20      7.14 o 
  -9  25   1        8.66        8.66      5.29 o 
  -8  25   1       11.35        7.29      4.04 o 
  -7  25   1        1.80        3.30      3.24 o 
  -6  25   1        1.55        2.85      3.03 o 
  -5  25   1       15.63       18.60      3.78 o 
  -4  25   1        3.07       14.36      3.33 o 
  -3  25   1       72.88       59.29      4.06 o 
  -2  25   1       20.65       13.71      3.24 o 
  -1  25   1        1.40        4.55      4.21 o 
   0  25   1       74.96       62.50      4.49 o 
   1  25   1      258.69      255.39      7.88 o 
   2  25   1        0.02        0.60      2.89 o 
   3  25   1       53.31       41.56      3.62 o 
   4  25   1       96.78       91.40      5.13 o 
   5  25   1       26.34       39.26      5.28 o 
   6  25   1        3.33        6.93      3.92 o 
   7  25   1        0.30        2.25      3.34 o 
   8  25   1        4.45        2.02      4.28 o 
   9  25   1        6.22        9.39      4.87 o 
  10  25   1       13.17       11.17      6.41 o 
 -10  26   1       12.72        8.38     11.24 o 
  -9  26   1        2.41        0.42      5.11 o 
  -8  26   1        0.03       -3.04      3.81 o 
  -7  26   1       26.22       26.68      4.50 o 
  -6  26   1      103.77      101.71      5.25 o 
  -5  26   1        0.01       -2.89      2.89 o 
  -4  26   1      102.66      100.48      4.72 o 
  -3  26   1      133.39      125.23      5.36 o 
  -2  26   1       12.78       14.91      3.45 o 
  -1  26   1       77.98       68.35      4.62 o 
   0  26   1        5.56        6.76      3.18 o 
   1  26   1      256.48      240.03      7.83 o 
   2  26   1        2.57        7.33      3.18 o 
   3  26   1      215.16      206.41      8.69 o 
   4  26   1       40.78       47.77      4.50 o 
   5  26   1       87.09       81.81      5.77 o 
   6  26   1      117.06      124.31      7.41 o 
   7  26   1       13.98        9.57      3.70 o 
   8  26   1        5.01       -4.85      5.16 o 
   9  26   1        1.09       -1.44      4.77 o 
  -9  27   1        1.47        8.88      5.74 o 
  -8  27   1        0.08        1.78      4.11 o 
  -7  27   1        6.87       11.55      4.08 o 
  -6  27   1        1.83       10.86      3.57 o 
  -5  27   1       22.37       23.51      3.93 o 
  -4  27   1        9.57        9.20      3.69 o 
  -3  27   1        0.00        1.89      2.91 o 
  -2  27   1       81.37       79.14      5.47 o 
  -1  27   1       70.00       68.55      4.94 o 
   0  27   1        0.03        0.62      3.07 o 
   1  27   1        9.60       12.41      3.69 o 
   2  27   1       13.08        8.46      3.38 o 
   3  27   1       10.07        9.81      3.17 o 
   4  27   1        2.96        5.47      3.41 o 
   5  27   1        0.02        8.36      3.80 o 
   6  27   1        0.00        3.46      3.96 o 
   7  27   1        0.64        0.76      3.55 o 
   8  27   1        1.54        0.15      4.51 o 
   9  27   1       22.89       35.06      7.10 o 
  -9  28   1        8.97        7.81      5.69 o 
  -8  28   1        3.74       -1.77      4.17 o 
  -7  28   1       15.18       23.25      6.81 o 
  -6  28   1        1.19        4.35      3.29 o 
  -5  28   1        1.20       -1.95      3.61 o 
  -4  28   1      123.95      125.36      5.94 o 
  -3  28   1      187.16      191.34      6.70 o 
  -2  28   1      158.62      162.50     10.09 o 
  -1  28   1      124.07      104.93      6.44 o 
   0  28   1      150.25      140.98      6.51 o 
   1  28   1       36.98       33.08      4.37 o 
   2  28   1      282.34      286.43      9.63 o 
   3  28   1        1.88        4.35      3.05 o 
   4  28   1        0.21       -0.29      3.43 o 
   5  28   1       66.37       65.13      5.28 o 
   6  28   1       26.74       25.10      5.25 o 
   7  28   1       36.68       32.03      4.57 o 
   8  28   1        1.11        0.10      4.52 o 
   9  28   1        0.10       -1.04      6.15 o 
  -9  29   1       47.64       51.78      7.63 o 
  -8  29   1        9.57        5.58      5.37 o 
  -7  29   1        5.12        3.66      4.22 o 
  -6  29   1        0.26        1.32      3.78 o 
  -5  29   1       16.52       21.24      4.20 o 
  -4  29   1       44.82       55.46      6.08 o 
  -3  29   1       69.49       78.06      5.08 o 
  -2  29   1       30.30       27.87      4.31 o 
  -1  29   1       29.14       32.02      4.53 o 
   0  29   1      176.74      167.17      7.17 o 
   1  29   1      105.88      105.70      6.21 o 
   2  29   1      139.94      147.33      6.30 o 
   3  29   1      117.14      132.30      6.90 o 
   4  29   1       35.62       30.23      4.48 o 
   5  29   1       20.18       23.35      4.48 o 
   6  29   1        1.67        4.61      4.14 o 
   7  29   1        0.35       -1.34      4.36 o 
   8  29   1        0.68       -1.87      4.47 o 
  -8  30   1        9.21        8.74      5.57 o 
  -7  30   1       47.52       48.31      5.53 o 
  -6  30   1       95.24      110.17      7.25 o 
  -5  30   1        2.80        5.48      3.83 o 
  -4  30   1      146.97      161.03      7.10 o 
  -3  30   1      276.99      286.92      8.50 o 
  -2  30   1       39.12       36.12      4.71 o 
  -1  30   1      171.47      185.24      7.65 o 
   0  30   1      168.89      175.21      7.59 o 
   1  30   1        0.12        2.05      3.32 o 
   2  30   1       34.61       42.17      5.14 o 
   3  30   1      230.64      236.66      7.28 o 
   4  30   1        7.86        9.01      3.86 o 
   5  30   1       41.95       46.63      5.08 o 
   6  30   1      135.56      157.37      7.67 o 
   7  30   1        0.28       -3.27      4.23 o 
   8  30   1        0.01        1.86      5.80 o 
  -8  31   1       16.92       12.39      6.00 o 
  -7  31   1        2.06        0.57      4.28 o 
  -6  31   1        1.12        4.96      4.40 o 
  -5  31   1       46.28       39.56      5.63 o 
  -4  31   1        2.19        8.06      3.89 o 
  -3  31   1        0.26        8.80      3.67 o 
  -2  31   1       88.18       97.07      6.22 o 
  -1  31   1       68.14       71.11      5.76 o 
   0  31   1        1.29       -0.40      4.24 o 
   1  31   1       93.34       93.94      6.72 o 
   2  31   1        2.52        8.02      3.47 o 
   3  31   1       30.73       42.30      4.31 o 
   4  31   1       22.85       25.89      4.51 o 
   5  31   1        5.22        7.10      4.34 o 
   6  31   1        9.01       16.56      4.90 o 
   7  31   1        0.01       -0.88      4.38 o 
   8  31   1       16.89       18.70      6.68 o 
  -8  32   1        1.36        7.14      6.13 o 
  -7  32   1        1.16       -4.36      4.36 o 
  -6  32   1       64.57       72.63      7.58 o 
  -5  32   1        1.53        4.71      4.65 o 
  -4  32   1       15.74       17.22      4.35 o 
  -3  32   1        1.74        1.04      3.53 o 
  -2  32   1       16.01       26.46      4.72 o 
  -1  32   1       26.74       27.08      4.88 o 
   0  32   1        0.03       -1.43      3.80 o 
   1  32   1        2.87        5.58      4.07 o 
   2  32   1        1.36       -3.01      3.01 o 
   3  32   1        2.74        2.53      3.47 o 
   4  32   1        1.09        4.40      4.48 o 
   5  32   1        5.22        4.73      4.84 o 
   6  32   1        4.01        7.90      4.58 o 
   7  32   1        0.15       -2.89      4.86 o 
  -7  33   1        0.15       -0.84      4.73 o 
  -6  33   1       13.92       24.48      5.15 o 
  -5  33   1        1.59        3.18      5.30 o 
  -4  33   1       12.37       25.00      5.32 o 
  -3  33   1        2.13        1.43      3.43 o 
  -2  33   1        2.36       -0.63      6.07 o 
  -1  33   1        9.42        9.98      4.49 o 
   0  33   1       20.71       24.57      6.20 o 
   1  33   1       46.94       58.70      5.82 o 
   2  33   1       16.03       11.39      4.05 o 
   3  33   1        8.61       18.39      3.93 o 
   4  33   1       16.43       17.10      4.49 o 
   5  33   1        5.13       10.68      4.71 o 
   6  33   1        0.02        2.49      4.52 o 
   7  33   1        0.08       -1.67      5.93 o 
  -7  34   1        3.84        3.24      5.18 o 
  -6  34   1        4.39        3.35      4.70 o 
  -5  34   1       10.94       21.26      5.62 o 
  -4  34   1       50.10       41.27     11.54 o 
  -3  34   1        4.24        7.24      4.18 o 
  -2  34   1        4.79        2.79      4.16 o 
  -1  34   1        0.03        4.33      4.37 o 
   0  34   1       11.25       14.96      4.52 o 
   1  34   1        2.35        6.01      4.46 o 
   2  34   1        0.21       -1.64      3.70 o 
   3  34   1       11.16       10.00      4.06 o 
   4  34   1       17.19       27.85      5.51 o 
   5  34   1        0.93       -0.87      4.35 o 
   6  34   1        9.83        6.55      4.89 o 
  -6  35   1       27.00       26.88      6.01 o 
  -5  35   1       52.37       77.73      7.21 o 
  -4  35   1        0.01       -0.28      4.70 o 
  -3  35   1        4.29        6.12      4.32 o 
  -2  35   1      153.09      153.06      8.62 o 
  -1  35   1       57.94       68.79      6.76 o 
   0  35   1       14.62        6.86      4.55 o 
   1  35   1      108.86      105.01      7.19 o 
   2  35   1       15.47       12.16      4.42 o 
   3  35   1       15.03       13.77      4.83 o 
   4  35   1       60.61       89.96      7.24 o 
   5  35   1       17.76       18.27      5.67 o 
  -5  36   1        0.37       -0.56      8.48 o 
  -4  36   1        6.91        3.91      7.34 o 
  -3  36   1        0.20        4.39      4.69 o 
  -2  36   1        2.41        4.43      5.51 o 
  -1  36   1        7.85       16.61      5.08 o 
   0  36   1       13.50       15.98      5.01 o 
   1  36   1        1.98        1.99      4.46 o 
   2  36   1        0.59        2.90      4.18 o 
   3  36   1        0.96       -2.05      4.42 o 
   4  36   1        3.51        5.63      5.83 o 
   5  36   1       14.57       10.73      5.25 o 
  -4  37   1        8.34        8.07      9.07 o 
  -3  37   1        4.77        4.00      4.85 o 
  -2  37   1       12.87       10.25      4.90 o 
  -1  37   1       13.80        9.61      6.33 o 
   0  37   1        6.73        7.27      4.71 o 
   1  37   1       16.77       26.82      5.46 o 
   2  37   1        0.17        1.15      4.25 o 
   3  37   1        2.87        3.28      4.80 o 
   4  37   1        1.06       12.71      5.17 o 
  -3  38   1        2.37        3.52      5.16 o 
  -2  38   1        0.15       -0.17      4.76 o 
  -1  38   1        1.59        6.61      5.72 o 
   0  38   1       14.60        6.60      5.52 o 
   1  38   1        1.23        4.49      5.75 o 
   2  38   1        0.05        4.11      5.23 o 
   3  38   1        0.00        1.04      4.81 o 
  -2  39   1       12.93       15.19      5.72 o 
  -1  39   1       10.37        8.29      5.97 o 
   0  39   1        2.58       11.67      6.14 o 
   1  39   1       12.08       10.10      7.07 o 
 -13   0   2       32.85       48.39     12.59 o 
 -12   0   2       15.47        9.89      9.71 o 
 -11   0   2        0.02       -6.37      7.48 o 
 -10   0   2      957.45      979.44     24.31 o 
  -9   0   2      236.95      225.36      8.22 o 
  -8   0   2      383.82      358.10      8.77 o 
  -7   0   2     2919.10     2943.22     33.42 o 
  -6   0   2       92.97       74.04      3.27 o 
  -5   0   2       91.73      119.66      3.44 o 
  -4   0   2      862.97      850.03     10.35 o 
  -3   0   2     3798.35     3963.72     78.74 o 
  -2   0   2     1483.61     1468.59     21.49 o 
  -1   0   2     9147.87     8962.43    279.74 o 
   0   0   2    16403.20    18284.64    256.25 o 
   1   0   2    20792.17    22891.51    288.86 o 
   2   0   2     7393.34     7670.53     85.68 o 
   3   0   2      845.06      691.14     12.10 o 
   4   0   2      364.86      379.06      8.67 o 
   5   0   2     1070.49     1053.22     18.43 o 
   6   0   2      623.44      657.23     16.55 o 
   7   0   2      143.26      128.47     13.06 o 
   8   0   2        1.02       -5.00      5.00 o 
   9   0   2      267.57      279.52     18.74 o 
  10   0   2       13.79       13.05      6.54 o 
  11   0   2      110.46      116.47     10.50 o 
  12   0   2       80.96       98.74     11.17 o 
 -13   1   2       19.70       29.02      7.98 o 
 -12   1   2        5.02        6.46      6.12 o 
 -11   1   2       26.13       26.15      6.56 o 
 -10   1   2       24.33       36.38      4.51 o 
  -9   1   2        7.63        7.57      2.79 o 
  -8   1   2       15.14        9.57      2.23 o 
  -7   1   2        6.47        5.88      2.06 o 
  -6   1   2      481.41      510.44      5.73 o 
  -5   1   2      240.97      255.89      3.40 o 
  -4   1   2       88.08      107.61      1.93 o 
  -3   1   2       45.09       51.54      1.12 o 
  -2   1   2     8805.78     9162.57    106.95 o 
  -1   1   2     5645.55     5890.36     66.67 o 
   0   1   2     4221.02     4313.29     42.91 o 
   1   1   2     7289.79     8301.59     60.26 o 
   2   1   2      107.59       80.43      1.75 o 
   3   1   2      783.72      873.07     10.18 o 
   4   1   2     1168.31     1346.32     15.17 o 
   5   1   2      194.57      163.33      4.61 o 
   6   1   2      190.37      159.78      8.42 o 
   7   1   2        0.02       -2.56      2.56 o 
   8   1   2        8.41        6.56      3.38 o 
   9   1   2        0.17       -1.23      3.71 o 
  10   1   2       26.92       32.50      4.85 o 
  11   1   2        2.66       -2.51      4.68 o 
  12   1   2        5.02       16.12      5.85 o 
 -13   2   2        2.98        9.49     11.69 o 
 -12   2   2        2.72       -2.09      6.19 o 
 -11   2   2       42.71       35.83      6.53 o 
 -10   2   2        0.55        2.51      3.57 o 
  -9   2   2       99.26       97.31      4.85 o 
  -8   2   2      260.83      244.14      5.19 o 
  -7   2   2      476.40      426.69      5.80 o 
  -6   2   2      395.59      350.94      4.83 o 
  -5   2   2      242.09      210.12      3.08 o 
  -4   2   2     2530.27     2637.09     19.43 o 
  -3   2   2     3461.35     3674.55     29.45 o 
  -2   2   2      319.07      368.21      4.27 o 
  -1   2   2     7847.57     8367.30     77.48 o 
   0   2   2    11072.91    11580.72    108.71 o 
   1   2   2     7112.56     7971.01     57.61 o 
   2   2   2     2191.39     2241.77     19.08 o 
   3   2   2       54.15       48.42      1.89 o 
   4   2   2        2.83       -1.61      1.61 o 
   5   2   2      665.95      685.78     11.41 o 
   6   2   2        3.36       -3.16      3.16 o 
   7   2   2       36.37       37.71      3.68 o 
   8   2   2      196.97      199.82      7.42 o 
   9   2   2        8.15        3.72      3.90 o 
  10   2   2       48.73       53.95      6.36 o 
  11   2   2       14.62        6.30      5.10 o 
  12   2   2        1.72        6.18      5.49 o 
 -13   3   2       31.83       59.14     12.25 o 
 -12   3   2        2.10       -0.60      5.92 o 
 -11   3   2       24.56       23.73      6.30 o 
 -10   3   2        9.07       17.21      5.91 o 
  -9   3   2        2.17       -2.55      2.55 o 
  -8   3   2       18.03        9.35      2.25 o 
  -7   3   2       74.16       67.39      2.66 o 
  -6   3   2     3153.93     3259.81     26.42 o 
  -5   3   2      683.15      694.41      6.87 o 
  -4   3   2      453.87      451.92      4.34 o 
  -3   3   2      345.15      315.85      3.06 o 
  -2   3   2     6020.12     6721.56     57.22 o 
  -1   3   2      266.46      235.80      3.21 o 
   0   3   2       14.56       25.48      1.23 o 
   1   3   2     4524.01     4789.02     38.30 o 
   2   3   2     3523.88     3813.74     30.38 o 
   3   3   2     3232.45     3567.99     33.64 o 
   4   3   2      425.17      409.05      5.94 o 
   5   3   2      269.10      263.35      5.58 o 
   6   3   2        3.92       -2.53      2.53 o 
   7   3   2        0.00       -1.93      2.59 o 
   8   3   2       42.90       42.38      4.36 o 
   9   3   2        1.42       -0.85      3.79 o 
  10   3   2       71.95       78.70      6.03 o 
  11   3   2        2.59       -4.35      4.35 o 
  12   3   2        1.03        8.12      5.42 o 
 -13   4   2        1.68        8.99      7.22 o 
 -12   4   2       18.78       28.06     10.92 o 
 -11   4   2       12.89       17.92      6.10 o 
 -10   4   2       92.68       86.13      6.66 o 
  -9   4   2      156.87      153.06      5.01 o 
  -8   4   2       51.54       40.49      2.82 o 
  -7   4   2      180.85      174.58      4.39 o 
  -6   4   2        0.12       -1.39      1.39 o 
  -5   4   2     1280.84     1305.57     11.83 o 
  -4   4   2       66.89       51.59      1.43 o 
  -3   4   2     1453.18     1613.62     11.83 o 
  -2   4   2     6954.91     7370.37     83.01 o 
  -1   4   2    13012.53    13349.89    131.54 o 
   0   4   2     6948.90     7282.98     56.93 o 
   1   4   2     2800.30     2813.30     21.12 o 
   2   4   2     6215.71     6805.81     55.04 o 
   3   4   2     3633.25     3796.29     37.38 o 
   4   4   2     1695.60     1733.19     18.90 o 
   5   4   2       60.36       43.08      2.22 o 
   6   4   2      939.79      907.71     14.61 o 
   7   4   2       10.14        7.38      2.98 o 
   8   4   2      271.33      250.51      7.91 o 
   9   4   2       80.68       85.97      5.79 o 
  10   4   2        1.71        0.32      5.19 o 
  11   4   2        8.09       -0.18      4.78 o 
  12   4   2        7.62        5.07      5.36 o 
 -13   5   2        3.76       -2.77      6.39 o 
 -12   5   2       98.17       99.80      9.62 o 
 -11   5   2        6.30        4.67      5.28 o 
 -10   5   2       50.59       55.91      6.87 o 
  -9   5   2      144.32      144.45      5.32 o 
  -8   5   2      725.75      692.74      9.37 o 
  -7   5   2        2.01       -1.63      1.63 o 
  -6   5   2      260.87      260.70      4.27 o 
  -5   5   2     1111.75     1115.31     10.43 o 
  -4   5   2       32.32       34.40      1.42 o 
  -3   5   2     1194.39     1279.31     10.19 o 
  -2   5   2      977.65      956.97      9.07 o 
  -1   5   2      581.90      562.40      7.39 o 
   0   5   2     4083.33     4261.69     35.14 o 
   1   5   2       71.69       36.79      1.17 o 
   2   5   2      125.31      144.12      2.73 o 
   3   5   2      435.90      404.06      6.01 o 
   4   5   2     1816.05     1912.31     20.56 o 
   5   5   2       15.08       22.39      2.43 o 
   6   5   2      205.42      208.95      6.51 o 
   7   5   2      395.20      369.82      8.96 o 
   8   5   2        3.06        1.43      3.24 o 
   9   5   2        3.27       12.17      6.14 o 
  10   5   2        2.71       -2.49      3.88 o 
  11   5   2       34.21       36.46      5.73 o 
  12   5   2       11.51        9.16      6.06 o 
 -13   6   2        1.45       -6.50      6.50 o 
 -12   6   2       18.15       20.94      6.98 o 
 -11   6   2       59.72       81.66      8.17 o 
 -10   6   2      178.94      176.35     10.74 o 
  -9   6   2       40.73       40.27      4.05 o 
  -8   6   2      502.62      507.78      7.82 o 
  -7   6   2      462.28      436.29      6.09 o 
  -6   6   2     1675.12     1701.09     15.44 o 
  -5   6   2       22.96       23.76      1.48 o 
  -4   6   2       31.21       29.20      1.46 o 
  -3   6   2     3589.72     3518.37     28.01 o 
  -2   6   2     7835.05     8498.59     63.65 o 
  -1   6   2      458.15      392.20      4.43 o 
   0   6   2      321.84      319.82      3.05 o 
   1   6   2      478.03      487.18      4.76 o 
   2   6   2      991.61      894.19      9.11 o 
   3   6   2     2528.25     2349.09     24.16 o 
   4   6   2      469.37      462.96      7.11 o 
   5   6   2      343.19      360.03      5.96 o 
   6   6   2      804.58      756.84     13.03 o 
   7   6   2       72.71       75.32      5.28 o 
   8   6   2       95.80       92.32      8.28 o 
   9   6   2      339.11      353.98     10.28 o 
  10   6   2        2.07        5.40      4.21 o 
  11   6   2        0.30       -2.91      4.62 o 
  12   6   2       14.17       15.83      5.59 o 
 -13   7   2        0.41       -3.38      6.73 o 
 -12   7   2        2.58       -1.59      8.22 o 
 -11   7   2       17.29       20.16      6.12 o 
 -10   7   2        0.59       -3.72      3.72 o 
  -9   7   2       31.04       27.82      3.38 o 
  -8   7   2      660.34      636.43      9.02 o 
  -7   7   2      198.84      184.65      5.09 o 
  -6   7   2      277.78      294.10      4.61 o 
  -5   7   2      272.24      266.76      3.94 o 
  -4   7   2       28.22       44.18      1.55 o 
  -3   7   2     7721.78     8208.27     64.05 o 
  -2   7   2     5185.15     5265.42     39.00 o 
  -1   7   2        5.79        3.90      0.67 o 
   0   7   2      455.45      515.62      5.87 o 
   1   7   2       79.86       57.85      1.43 o 
   2   7   2       29.90       42.06      1.92 o 
   3   7   2       16.18       16.31      1.62 o 
   4   7   2     2224.66     2418.03     25.42 o 
   5   7   2      332.15      374.10      6.25 o 
   6   7   2      192.72      189.35      6.46 o 
   7   7   2      118.35      107.35      5.28 o 
   8   7   2        0.14        0.25      3.44 o 
   9   7   2       49.70       37.76      4.81 o 
  10   7   2       12.60       16.62      4.91 o 
  11   7   2       58.90       59.85      6.43 o 
  12   7   2        1.98        5.47      5.07 o 
 -13   8   2        9.93       11.04      6.91 o 
 -12   8   2        6.85       19.96      7.03 o 
 -11   8   2       44.88       58.40      7.59 o 
 -10   8   2        8.28       -4.26      4.26 o 
  -9   8   2       11.39        5.94      2.94 o 
  -8   8   2      505.80      513.48      7.99 o 
  -7   8   2      177.34      163.87      4.03 o 
  -6   8   2        0.99        1.45      1.51 o 
  -5   8   2       56.10       73.22      2.15 o 
  -4   8   2     3304.78     3495.61     28.34 o 
  -3   8   2       32.63       38.33      1.34 o 
  -2   8   2      755.12      809.56      8.09 o 
  -1   8   2      234.64      245.97      2.88 o 
   0   8   2     3022.60     3272.52     27.00 o 
   1   8   2      699.48      720.13      6.39 o 
   2   8   2      168.76      173.35      3.17 o 
   3   8   2      126.09      118.28      3.27 o 
   4   8   2      570.42      562.58      7.80 o 
   5   8   2      419.92      441.97      7.66 o 
   6   8   2        0.40        3.33      1.93 o 
   7   8   2       24.28       26.17      3.58 o 
   8   8   2      159.73      150.37      6.67 o 
   9   8   2        0.62       -3.59      3.59 o 
  10   8   2        1.40        3.46      4.15 o 
  11   8   2        6.10       12.38      5.16 o 
  12   8   2        0.01       -2.28      4.93 o 
 -13   9   2        4.13        9.47      7.50 o 
 -12   9   2       49.67       61.39      8.79 o 
 -11   9   2        6.67        4.64      9.57 o 
 -10   9   2        6.16       -4.69      4.75 o 
  -9   9   2      262.14      250.56      6.91 o 
  -8   9   2       87.94       90.71      3.58 o 
  -7   9   2        1.11        3.80      1.86 o 
  -6   9   2      116.32      133.70      3.34 o 
  -5   9   2       15.78       24.22      1.54 o 
  -4   9   2     1136.05     1211.87     11.03 o 
  -3   9   2     4085.03     4199.65     33.57 o 
  -2   9   2      544.41      517.81      5.99 o 
  -1   9   2      179.06      168.79      2.77 o 
   0   9   2      587.74      665.82      6.49 o 
   1   9   2     4271.78     4380.01     35.39 o 
   2   9   2      204.63      215.87      3.81 o 
   3   9   2      492.93      499.72      8.47 o 
   4   9   2      307.67      294.31      5.47 o 
   5   9   2      712.71      722.75     17.54 o 
   6   9   2      664.04      615.40     10.42 o 
   7   9   2        2.13        1.61      2.94 o 
   8   9   2      207.74      216.42      7.82 o 
   9   9   2       25.55       24.18      4.51 o 
  10   9   2       35.42       28.86      5.06 o 
  11   9   2        2.93        8.79      5.25 o 
  12   9   2        0.31       -4.78      4.78 o 
 -13  10   2        8.30        3.78      7.08 o 
 -12  10   2        5.00       14.61      7.04 o 
 -11  10   2        2.00        9.34      6.09 o 
 -10  10   2        0.30       -3.39      3.39 o 
  -9  10   2        0.42       -2.63      2.63 o 
  -8  10   2      127.54      138.20      4.62 o 
  -7  10   2        4.97        2.33      1.86 o 
  -6  10   2      247.07      243.62      4.34 o 
  -5  10   2       34.76       60.76      2.15 o 
  -4  10   2      378.47      389.28      4.73 o 
  -3  10   2        2.99        8.60      1.22 o 
  -2  10   2     2305.50     2625.05     24.56 o 
  -1  10   2      640.69      650.98      6.81 o 
   0  10   2      513.69      504.90      5.34 o 
   1  10   2      267.75      279.69      3.94 o 
   2  10   2        0.26        0.04      1.18 o 
   3  10   2     1576.91     1657.90     17.18 o 
   4  10   2       63.05       60.45      2.86 o 
   5  10   2        9.46       11.83      2.53 o 
   6  10   2      806.95      760.74     12.12 o 
   7  10   2       23.04       25.45      3.76 o 
   8  10   2       83.24       79.08      5.53 o 
   9  10   2       19.80       15.18      5.07 o 
  10  10   2       11.42       19.32      4.87 o 
  11  10   2        0.64        1.66      4.78 o 
  12  10   2        0.27       -4.81      4.81 o 
 -13  11   2       10.96       13.53      7.46 o 
 -12  11   2       80.93       82.46      9.12 o 
 -11  11   2       34.79       37.03      6.61 o 
 -10  11   2       14.75       11.12      4.25 o 
  -9  11   2       10.86        9.23      3.11 o 
  -8  11   2      421.86      387.02      7.39 o 
  -7  11   2      200.71      198.05      4.72 o 
  -6  11   2      420.67      432.32      6.57 o 
  -5  11   2     2942.43     2856.77     24.25 o 
  -4  11   2      563.84      599.05      6.80 o 
  -3  11   2     2726.51     2969.81     25.08 o 
  -2  11   2     3720.11     3654.52     33.70 o 
  -1  11   2      309.41      274.65      3.79 o 
   0  11   2       17.54        2.61      0.87 o 
   1  11   2      166.23       99.82      2.73 o 
   2  11   2       57.96       59.61      2.24 o 
   3  11   2     2924.94     2919.27     28.31 o 
   4  11   2     2692.57     2605.16     26.07 o 
   5  11   2      393.33      391.02      7.45 o 
   6  11   2        0.67       -1.18      2.13 o 
   7  11   2      737.30      748.26     14.05 o 
   8  11   2      203.25      210.31      7.98 o 
   9  11   2       48.14       45.96      6.75 o 
  10  11   2      177.00      202.09      8.72 o 
  11  11   2       67.78       65.42      6.86 o 
  12  11   2        0.02       -4.96      4.96 o 
 -13  12   2        5.30        1.91      7.01 o 
 -12  12   2        0.00        2.95      6.65 o 
 -11  12   2        9.17       10.49      5.57 o 
 -10  12   2        0.88       -3.76      3.76 o 
  -9  12   2      196.35      203.65      6.48 o 
  -8  12   2       13.63        8.84      2.54 o 
  -7  12   2        9.01       12.24      2.16 o 
  -6  12   2       31.25       34.90      2.20 o 
  -5  12   2      134.74      120.12      3.32 o 
  -4  12   2      517.36      505.83      6.52 o 
  -3  12   2      808.59      881.07      9.13 o 
  -2  12   2      857.09      913.52      9.95 o 
  -1  12   2     1401.12     1527.25     14.36 o 
   0  12   2       30.19       32.54      1.50 o 
   1  12   2     1458.61     1470.33     14.20 o 
   2  12   2      352.63      363.84      5.49 o 
   3  12   2      102.37      104.92      3.35 o 
   4  12   2        0.79        5.91      2.13 o 
   5  12   2      586.09      536.77      8.88 o 
   6  12   2       44.78       51.27      3.21 o 
   7  12   2       35.18       51.13      4.62 o 
   8  12   2        7.48        4.58      3.85 o 
   9  12   2        0.18       -2.50      3.80 o 
  10  12   2        6.32       23.79      5.34 o 
  11  12   2        3.63        1.35      5.96 o 
  12  12   2        4.36        7.94      5.56 o 
 -13  13   2        1.60        2.37     10.07 o 
 -12  13   2        0.19       -5.34      6.91 o 
 -11  13   2        3.56        6.51      5.27 o 
 -10  13   2       36.76       38.94      5.90 o 
  -9  13   2      164.39      174.37      8.61 o 
  -8  13   2        9.49       15.13      2.68 o 
  -7  13   2      360.45      341.57      6.69 o 
  -6  13   2      159.90      170.72      4.32 o 
  -5  13   2      271.94      252.57      4.83 o 
  -4  13   2      326.60      331.83      5.46 o 
  -3  13   2      618.03      582.60      6.79 o 
  -2  13   2     1594.09     1590.84     16.04 o 
  -1  13   2        2.24        8.85      1.25 o 
   0  13   2       52.43       69.43      2.14 o 
   1  13   2       60.95       47.66      1.92 o 
   2  13   2      751.61      748.41      8.46 o 
   3  13   2      284.27      299.69      6.18 o 
   4  13   2        0.55        2.30      2.03 o 
   5  13   2       19.13       21.80      3.14 o 
   6  13   2       13.00       13.27      2.97 o 
   7  13   2        0.25        0.41      3.24 o 
   8  13   2        1.09       -3.20      3.61 o 
   9  13   2       30.86       29.12      4.85 o 
  10  13   2        6.26        9.63      5.10 o 
  11  13   2        1.03       -4.67      4.67 o 
  12  13   2        1.26       -4.83      4.83 o 
 -12  14   2        8.89       13.55      7.12 o 
 -11  14   2       13.82       13.32      6.05 o 
 -10  14   2        0.00       -3.75      3.75 o 
  -9  14   2      124.92      128.04      6.20 o 
  -8  14   2      199.55      234.98      6.66 o 
  -7  14   2        8.33        8.40      2.28 o 
  -6  14   2       89.65      101.07      3.70 o 
  -5  14   2       86.40       90.27      3.12 o 
  -4  14   2      374.04      370.49      5.96 o 
  -3  14   2       22.63       20.62      1.67 o 
  -2  14   2        4.74        2.90      0.95 o 
  -1  14   2      129.95      129.00      3.02 o 
   0  14   2     1841.63     1905.69     22.07 o 
   1  14   2       34.56       42.33      1.90 o 
   2  14   2        2.44        0.19      1.34 o 
   3  14   2      975.21      967.09     11.54 o 
   4  14   2       94.92       99.98      3.95 o 
   5  14   2      556.38      511.48      9.67 o 
   6  14   2       17.57       25.52      3.40 o 
   7  14   2        0.84        8.45      3.57 o 
   8  14   2        4.13        0.86      4.47 o 
   9  14   2        9.30        6.19      4.36 o 
  10  14   2        0.39        9.87      4.95 o 
  11  14   2        0.15        2.60      5.04 o 
 -12  15   2       14.22       11.28      8.04 o 
 -11  15   2       27.82       25.10      6.60 o 
 -10  15   2       13.82       18.46      4.83 o 
  -9  15   2      145.22      143.71      6.45 o 
  -8  15   2       43.29       53.78      3.96 o 
  -7  15   2       14.14        7.39      2.31 o 
  -6  15   2      415.22      392.14      7.02 o 
  -5  15   2      160.25      137.88      3.83 o 
  -4  15   2       38.31       27.29      2.09 o 
  -3  15   2     1520.57     1511.30     15.61 o 
  -2  15   2      501.95      496.71      6.68 o 
  -1  15   2        5.16       13.04      1.47 o 
   0  15   2      128.73      124.91      2.95 o 
   1  15   2     2168.18     2063.21     19.56 o 
   2  15   2      269.42      261.64      4.57 o 
   3  15   2      471.11      453.83      7.04 o 
   4  15   2     1576.64     1504.66     18.13 o 
   5  15   2      860.10      809.61     12.96 o 
   6  15   2      203.36      189.08      6.79 o 
   7  15   2       89.41       65.84      5.11 o 
   8  15   2       84.84       94.47      6.08 o 
   9  15   2        3.34       -1.13      4.11 o 
  10  15   2      113.78      121.31      7.74 o 
  11  15   2       13.33       10.81      6.28 o 
 -12  16   2        1.27        1.04      6.46 o 
 -11  16   2        0.03       -1.15      5.45 o 
 -10  16   2      137.51      126.67      8.91 o 
  -9  16   2        2.21        5.46      3.50 o 
  -8  16   2        6.51       10.31      3.00 o 
  -7  16   2        2.57        2.86      2.14 o 
  -6  16   2        9.94       11.21      2.17 o 
  -5  16   2       15.99       20.86      2.16 o 
  -4  16   2       52.00       45.78      2.62 o 
  -3  16   2      669.50      621.27      8.11 o 
  -2  16   2       75.11       73.07      2.60 o 
  -1  16   2       24.76       26.53      1.79 o 
   0  16   2       59.65       68.09      2.48 o 
   1  16   2      160.18      150.66      3.51 o 
   2  16   2      430.38      430.99      6.19 o 
   3  16   2        0.40        1.49      1.93 o 
   4  16   2       80.61       83.57      4.19 o 
   5  16   2      132.70      136.81      5.34 o 
   6  16   2      178.63      182.98      6.35 o 
   7  16   2       28.73       31.46      4.10 o 
   8  16   2      132.44      120.60      6.59 o 
   9  16   2      101.25      109.94      7.26 o 
  10  16   2        0.65        7.56      5.11 o 
  11  16   2        1.47       -3.81      4.77 o 
 -12  17   2       15.34       22.22      7.43 o 
 -11  17   2       13.11       12.22      6.35 o 
 -10  17   2        6.58        7.81      5.58 o 
  -9  17   2      309.81      305.66      9.13 o 
  -8  17   2      210.85      223.62      7.48 o 
  -7  17   2        7.46        8.37      2.56 o 
  -6  17   2        4.88       10.01      2.27 o 
  -5  17   2       82.18       69.14      3.17 o 
  -4  17   2       48.44       54.28      2.84 o 
  -3  17   2      198.74      184.28      5.31 o 
  -2  17   2      621.70      561.25      7.61 o 
  -1  17   2     1744.99     1645.57     17.18 o 
   0  17   2      611.68      642.52      8.35 o 
   1  17   2      582.80      533.14     10.73 o 
   2  17   2      390.39      365.97      7.46 o 
   3  17   2     1092.95      976.96     12.97 o 
   4  17   2      599.21      561.12     10.13 o 
   5  17   2      386.12      402.77     11.12 o 
   6  17   2      145.44      139.45      5.73 o 
   7  17   2      507.84      494.95     10.83 o 
   8  17   2       28.87       40.76      5.06 o 
   9  17   2        6.24       12.84      4.63 o 
  10  17   2       38.63       27.44      5.69 o 
  11  17   2        3.03        1.41      5.21 o 
 -12  18   2        0.42       -1.11      6.47 o 
 -11  18   2        0.00       -5.57      5.57 o 
 -10  18   2       26.31       26.51      6.25 o 
  -9  18   2       21.82       32.27      4.41 o 
  -8  18   2       11.46        9.54      3.50 o 
  -7  18   2        6.49        3.96      2.73 o 
  -6  18   2       25.81       23.29      2.59 o 
  -5  18   2       32.19       38.98      2.72 o 
  -4  18   2      830.04      812.62     11.15 o 
  -3  18   2      251.86      232.34      4.81 o 
  -2  18   2      933.15      874.46     12.30 o 
  -1  18   2       59.52       59.00      2.59 o 
   0  18   2      187.43      166.50      4.01 o 
   1  18   2      107.47      110.77      3.57 o 
   2  18   2      450.65      406.47      9.71 o 
   3  18   2        4.12        1.96      2.22 o 
   4  18   2        1.52        0.48      2.51 o 
   5  18   2        1.97        1.41      2.70 o 
   6  18   2        0.32        4.84      3.19 o 
   7  18   2       29.82       29.00      4.20 o 
   8  18   2       60.20       78.05      5.95 o 
   9  18   2        4.84        1.06      4.41 o 
  10  18   2        2.14        3.04      5.07 o 
  11  18   2       26.98       37.38      7.04 o 
 -12  19   2        3.41        0.63      6.80 o 
 -11  19   2        6.09       14.72      7.20 o 
 -10  19   2       18.97       27.80      6.27 o 
  -9  19   2       21.16       25.06      6.23 o 
  -8  19   2       11.75       13.14      3.65 o 
  -7  19   2       64.69       66.30      4.04 o 
  -6  19   2       16.42       17.93      2.54 o 
  -5  19   2      164.08      160.20      4.77 o 
  -4  19   2       97.53       86.60      3.86 o 
  -3  19   2       53.75       57.00      2.77 o 
  -2  19   2      353.68      348.67      5.99 o 
  -1  19   2      238.46      227.75      4.80 o 
   0  19   2      949.21      960.80     12.38 o 
   1  19   2       32.16       29.32      2.52 o 
   2  19   2      253.98      238.91      5.21 o 
   3  19   2        0.53       -0.28      2.34 o 
   4  19   2       32.79       28.43      3.34 o 
   5  19   2       10.42        6.29      2.95 o 
   6  19   2       35.11       31.43      4.11 o 
   7  19   2       29.93       37.32      4.44 o 
   8  19   2        1.37       11.29      4.32 o 
   9  19   2        6.04       -0.80      4.47 o 
  10  19   2        2.21        2.22      5.12 o 
  11  19   2        0.02        2.51      5.25 o 
 -11  20   2       20.05       15.18      7.15 o 
 -10  20   2        2.04       -0.42      5.36 o 
  -9  20   2        8.77        4.49      5.81 o 
  -8  20   2        0.02       -3.15      3.15 o 
  -7  20   2       54.34       49.49      3.82 o 
  -6  20   2        0.01       -1.85      2.36 o 
  -5  20   2      378.58      385.21      8.09 o 
  -4  20   2      477.32      491.83      8.19 o 
  -3  20   2       67.61       53.86      5.09 o 
  -2  20   2       25.27       28.15      2.83 o 
  -1  20   2     1564.01     1515.94     19.56 o 
   0  20   2      130.01      135.14      4.85 o 
   1  20   2       79.15       70.79      3.42 o 
   2  20   2       89.90       73.62      3.24 o 
   3  20   2      618.50      553.44     10.09 o 
   4  20   2       10.01       10.77      2.93 o 
   5  20   2        0.02       -1.50      2.72 o 
   6  20   2      226.44      213.28      7.41 o 
   7  20   2       14.95       11.66      3.89 o 
   8  20   2      157.20      170.90      7.93 o 
   9  20   2       10.23       17.26      5.01 o 
  10  20   2        4.05        1.38      5.01 o 
  11  20   2        1.17       -9.17      9.17 o 
 -11  21   2       37.85       51.35     12.05 o 
 -10  21   2        0.22       -5.28      5.28 o 
  -9  21   2       47.42       54.12      5.81 o 
  -8  21   2       30.23       33.94      4.24 o 
  -7  21   2        1.76        2.56      2.72 o 
  -6  21   2       50.93       50.71      3.70 o 
  -5  21   2        0.06       -0.48      1.98 o 
  -4  21   2        9.72        5.80      2.23 o 
  -3  21   2      449.85      430.79      8.42 o 
  -2  21   2     2355.17     2323.37     28.50 o 
  -1  21   2      658.92      653.01     10.78 o 
   0  21   2      314.80      281.10      7.23 o 
   1  21   2       75.15       69.59      3.46 o 
   2  21   2       19.93       21.26      2.79 o 
   3  21   2       54.76       55.71      4.66 o 
   4  21   2      139.18      134.93      5.94 o 
   5  21   2        0.06        1.43      2.93 o 
   6  21   2        0.01       -2.15      3.17 o 
   7  21   2       25.18       22.42      4.39 o 
   8  21   2       18.71       15.57      4.86 o 
   9  21   2        4.89        6.99      4.92 o 
  10  21   2        0.13       -0.48      4.88 o 
 -11  22   2       16.10       13.97      7.50 o 
 -10  22   2       69.75       69.42      8.26 o 
  -9  22   2       13.63       15.56      4.98 o 
  -8  22   2       16.51       15.03      3.88 o 
  -7  22   2      165.84      175.96      7.07 o 
  -6  22   2       41.13       45.62      3.74 o 
  -5  22   2       56.34       42.31      3.40 o 
  -4  22   2      202.24      214.72      5.60 o 
  -3  22   2      662.88      601.19     13.04 o 
  -2  22   2        0.56        3.48      2.54 o 
  -1  22   2       85.38       88.18      4.09 o 
   0  22   2       38.02       41.05      3.35 o 
   1  22   2      328.93      270.78      6.27 o 
   2  22   2     2255.79     2075.64     23.61 o 
   3  22   2      827.95      786.77     13.06 o 
   4  22   2       35.55       28.67      3.48 o 
   5  22   2      399.23      397.03      9.40 o 
   6  22   2      180.06      187.13      7.05 o 
   7  22   2        5.68       -0.56      3.67 o 
   8  22   2       12.32       11.14      4.38 o 
   9  22   2       91.66      103.86      7.56 o 
  10  22   2        0.02       -2.59      4.95 o 
 -11  23   2        1.09        3.68      7.22 o 
 -10  23   2        3.74        7.43      7.88 o 
  -9  23   2       42.12       50.05      5.89 o 
  -8  23   2       64.25       64.40      5.39 o 
  -7  23   2       13.84       17.09      3.75 o 
  -6  23   2       26.30       32.19      3.46 o 
  -5  23   2       17.50       16.15      2.95 o 
  -4  23   2        2.82        3.14      2.49 o 
  -3  23   2       92.54       81.76      4.15 o 
  -2  23   2        6.51        5.32      2.79 o 
  -1  23   2      398.54      376.41      8.05 o 
   0  23   2      734.37      683.99     12.72 o 
   1  23   2        1.01       -2.34      2.61 o 
   2  23   2      122.32      127.53      4.74 o 
   3  23   2      241.45      231.08      6.90 o 
   4  23   2        0.11       -2.83      2.83 o 
   5  23   2       65.25       77.11      7.47 o 
   6  23   2       41.83       44.65      4.73 o 
   7  23   2        0.53       -3.49      3.49 o 
   8  23   2       14.93       17.92      5.65 o 
   9  23   2        0.54        8.56      4.98 o 
  10  23   2        4.33       -1.78      5.10 o 
 -10  24   2        4.68       12.97      6.82 o 
  -9  24   2        0.00       -5.00      5.00 o 
  -8  24   2       14.27        1.80      3.63 o 
  -7  24   2        2.98        4.65      3.48 o 
  -6  24   2        5.02        3.63      2.85 o 
  -5  24   2        2.07        0.33      2.60 o 
  -4  24   2        8.42       10.66      2.91 o 
  -3  24   2        8.05        5.64      3.29 o 
  -2  24   2       11.97        8.15      2.95 o 
  -1  24   2      230.28      208.79      6.96 o 
   0  24   2      237.08      227.64      6.43 o 
   1  24   2      580.17      523.77     10.17 o 
   2  24   2        1.82        2.77      2.73 o 
   3  24   2       46.55       54.93      4.17 o 
   4  24   2       35.95       28.72      3.87 o 
   5  24   2       35.54       35.19      4.27 o 
   6  24   2        0.39       -2.12      3.61 o 
   7  24   2        0.80       -3.58      3.58 o 
   8  24   2        3.24        6.82      4.54 o 
   9  24   2        0.94        6.95      5.34 o 
  10  24   2        1.07       -2.95      5.37 o 
 -10  25   2        1.99       -7.78      8.99 o 
  -9  25   2        0.63       -4.65      5.31 o 
  -8  25   2        0.43        0.88      3.70 o 
  -7  25   2       36.52       34.22      4.48 o 
  -6  25   2        0.10       -0.03      3.26 o 
  -5  25   2        1.05       -2.80      2.80 o 
  -4  25   2       12.06       19.50      3.80 o 
  -3  25   2      131.70      147.08      7.28 o 
  -2  25   2       51.84       46.28      4.07 o 
  -1  25   2      137.47      132.06      6.13 o 
   0  25   2        2.20        2.12      2.69 o 
   1  25   2      163.26      165.01      5.90 o 
   2  25   2       65.16       62.73      4.07 o 
   3  25   2      328.80      326.17     10.80 o 
   4  25   2       22.47       21.47      3.90 o 
   5  25   2        6.80        7.80      3.67 o 
   6  25   2       21.41       23.89      4.47 o 
   7  25   2        2.09        1.97      3.97 o 
   8  25   2       11.80        3.95      4.70 o 
   9  25   2       17.63       25.84      5.84 o 
 -10  26   2        7.43       21.18     13.60 o 
  -9  26   2       76.77       99.12      8.98 o 
  -8  26   2       30.34       28.48      4.88 o 
  -7  26   2      115.42      122.21      6.57 o 
  -6  26   2       12.86       15.69      3.88 o 
  -5  26   2      151.15      165.40      6.48 o 
  -4  26   2      446.13      427.05     14.91 o 
  -3  26   2      219.23      226.20      7.84 o 
  -2  26   2       17.35        8.06      3.15 o 
  -1  26   2      106.20      114.70      6.79 o 
   0  26   2      563.21      587.30     10.96 o 
   1  26   2      154.50      142.92      5.73 o 
   2  26   2      442.88      417.49      8.69 o 
   3  26   2      566.35      543.21     11.13 o 
   4  26   2        4.86       -1.18      3.18 o 
   5  26   2       44.68       52.70      4.93 o 
   6  26   2       20.08       14.89      4.24 o 
   7  26   2        3.18        2.54      3.87 o 
   8  26   2       35.38       26.95      5.29 o 
   9  26   2       20.24       22.14      5.99 o 
 -10  27   2        2.46       -1.72      6.74 o 
  -9  27   2        0.41        5.84      6.60 o 
  -8  27   2        0.95        0.59      4.12 o 
  -7  27   2        2.84        9.35      4.16 o 
  -6  27   2        3.61       -0.26      3.38 o 
  -5  27   2        9.60        7.75      3.92 o 
  -4  27   2        9.29        8.87      3.23 o 
  -3  27   2       21.33       23.33      3.98 o 
  -2  27   2        5.81        2.65      3.23 o 
  -1  27   2       43.09       34.08      4.18 o 
   0  27   2      143.03      152.66      5.88 o 
   1  27   2       20.97       18.64      3.58 o 
   2  27   2        1.07        1.85      2.79 o 
   3  27   2       23.77       32.53      4.13 o 
   4  27   2       58.50       60.52      7.44 o 
   5  27   2        0.18        6.77      3.89 o 
   6  27   2       10.77        9.66      4.00 o 
   7  27   2       21.49       25.43      4.93 o 
   8  27   2        0.18        1.14      4.74 o 
   9  27   2        1.95        7.00      5.32 o 
  -9  28   2        0.98        1.24      7.19 o 
  -8  28   2        4.72        5.60      4.37 o 
  -7  28   2      155.73      163.46      7.61 o 
  -6  28   2       95.37      100.83      9.08 o 
  -5  28   2       23.93       25.33      4.65 o 
  -4  28   2      130.03      151.63      7.32 o 
  -3  28   2       86.48      106.84      6.07 o 
  -2  28   2      220.25      214.33     10.37 o 
  -1  28   2      224.36      213.56      7.68 o 
   0  28   2       49.73       51.81      4.17 o 
   1  28   2        2.69        6.06      3.12 o 
   2  28   2       84.85       93.19      5.76 o 
   3  28   2      157.90      178.46      8.18 o 
   4  28   2        0.00        2.56      3.54 o 
   5  28   2      331.15      320.62      9.60 o 
   6  28   2       41.08       44.99      5.35 o 
   7  28   2        6.11        4.63      4.45 o 
   8  28   2       12.60       19.63      5.17 o 
  -9  29   2        0.14        2.17      6.66 o 
  -8  29   2        0.99        1.47      4.88 o 
  -7  29   2        0.23        4.68      4.36 o 
  -6  29   2       12.37       20.35      4.49 o 
  -5  29   2        1.48       -0.75      3.96 o 
  -4  29   2       38.20       44.18      5.91 o 
  -3  29   2       17.12       15.84      3.97 o 
  -2  29   2        7.19       12.55      3.96 o 
  -1  29   2       12.95       12.01      3.84 o 
   0  29   2        0.87        4.66      3.49 o 
   1  29   2       38.34       34.95      4.01 o 
   2  29   2        0.04       -0.02      2.91 o 
   3  29   2        3.63       12.18      3.81 o 
   4  29   2       26.79       24.78      4.43 o 
   5  29   2        5.11        9.57      4.53 o 
   6  29   2        1.00        4.08      4.17 o 
   7  29   2        1.62        2.47      4.54 o 
   8  29   2       11.73       17.33      7.07 o 
  -8  30   2        0.02       -1.42      5.21 o 
  -7  30   2        8.26       10.07      4.70 o 
  -6  30   2        2.83        4.51      4.22 o 
  -5  30   2        0.44        3.27      3.83 o 
  -4  30   2        8.69       12.63      4.25 o 
  -3  30   2       55.47       48.61      4.48 o 
  -2  30   2        2.03       -3.36      3.50 o 
  -1  30   2       17.07       19.73      4.24 o 
   0  30   2       16.92       21.15      4.24 o 
   1  30   2        3.85       -0.18      3.52 o 
   2  30   2       89.76       78.75      4.88 o 
   3  30   2        0.49       -2.56      3.50 o 
   4  30   2        3.82        3.34      3.74 o 
   5  30   2        1.13       -1.59      3.97 o 
   6  30   2        0.60        0.59      5.79 o 
   7  30   2        2.01        1.55      4.64 o 
   8  30   2        0.08       -4.80      4.80 o 
  -8  31   2        0.07       -5.25      5.25 o 
  -7  31   2       16.40       31.41      5.54 o 
  -6  31   2       21.09       32.30      5.25 o 
  -5  31   2       31.57       27.54      4.78 o 
  -4  31   2        0.68       12.12      4.33 o 
  -3  31   2       48.67       46.61      5.35 o 
  -2  31   2       28.28       32.93      4.81 o 
  -1  31   2        0.25       -2.45      3.56 o 
   0  31   2       76.08       67.64      5.57 o 
   1  31   2      110.48      106.31      6.36 o 
   2  31   2       11.00        7.78      3.70 o 
   3  31   2       11.52       11.42      4.14 o 
   4  31   2       25.26       32.16      4.76 o 
   5  31   2       10.21       18.25      4.65 o 
   6  31   2        3.37        3.22      4.43 o 
   7  31   2        0.50       -2.11      4.50 o 
  -8  32   2        5.36       11.64      6.26 o 
  -7  32   2       19.91       15.06      5.27 o 
  -6  32   2       68.82       85.74     10.13 o 
  -5  32   2        0.77       -0.77      3.94 o 
  -4  32   2      217.86      226.15      8.94 o 
  -3  32   2       34.68       42.99      5.23 o 
  -2  32   2       14.15       13.98      5.10 o 
  -1  32   2       61.01       53.03      5.44 o 
   0  32   2       45.30       48.46      5.42 o 
   1  32   2        0.20       -0.11      4.00 o 
   2  32   2       66.75       67.81      5.23 o 
   3  32   2       56.19       57.53      5.80 o 
   4  32   2       12.46       25.12      5.03 o 
   5  32   2        2.20        4.13      4.32 o 
   6  32   2       33.69       27.83      5.44 o 
   7  32   2        1.18        3.21      5.18 o 
  -7  33   2       17.37       17.37      6.16 o 
  -6  33   2       23.12       26.48      5.21 o 
  -5  33   2       86.96       87.26      7.96 o 
  -4  33   2        3.84        8.82      6.16 o 
  -3  33   2        5.58        1.15      4.09 o 
  -2  33   2       65.53       81.11      8.63 o 
  -1  33   2        6.00        5.57      4.83 o 
   0  33   2      122.17      142.75      7.55 o 
   1  33   2      108.80      102.83      7.05 o 
   2  33   2        0.25       -1.18      3.64 o 
   3  33   2       37.73       37.39      5.48 o 
   4  33   2       40.85       46.26      5.83 o 
   5  33   2        0.21       -1.93      4.63 o 
   6  33   2        1.52        0.98      4.68 o 
  -7  34   2        1.39        5.42      6.02 o 
  -6  34   2       31.04       29.42      5.95 o 
  -5  34   2        6.15        8.12      4.46 o 
  -4  34   2       24.63       40.17      5.92 o 
  -3  34   2        4.40        6.40      4.98 o 
  -2  34   2       33.00       34.24      6.13 o 
  -1  34   2       14.40        6.98      5.28 o 
   0  34   2        0.25        5.88      5.11 o 
   1  34   2        1.34        4.12      4.21 o 
   2  34   2        2.79       -0.15      3.67 o 
   3  34   2        0.04       -0.70      4.25 o 
   4  34   2        0.15        5.13      4.69 o 
   5  34   2       11.90       15.37      5.30 o 
   6  34   2        4.97        6.76      5.97 o 
  -6  35   2        0.08       -0.89      4.87 o 
  -5  35   2        1.16        5.68      4.56 o 
  -4  35   2        4.14       10.69      5.27 o 
  -3  35   2        9.82       11.49      5.04 o 
  -2  35   2        0.29       -2.33      6.31 o 
  -1  35   2        0.40        1.78      5.17 o 
   0  35   2       23.96       27.61      6.20 o 
   1  35   2        0.01       -2.69      5.95 o 
   2  35   2        8.54        5.50      4.63 o 
   3  35   2        1.22        0.63      5.04 o 
   4  35   2        3.22       -3.32      5.03 o 
   5  35   2        2.38        2.07      5.57 o 
  -5  36   2        0.04        0.01      5.02 o 
  -4  36   2        0.04        2.05      5.24 o 
  -3  36   2       26.91       27.57      5.49 o 
  -2  36   2        1.41        0.73      5.21 o 
  -1  36   2       11.09       11.56      5.58 o 
   0  36   2        0.20        7.32      5.61 o 
   1  36   2        0.18        8.74      4.90 o 
   2  36   2        1.81        5.33      4.78 o 
   3  36   2        0.44       -4.20      5.32 o 
   4  36   2        7.54       15.98      6.15 o 
  -4  37   2        0.97       -5.17      5.24 o 
  -3  37   2       17.55       12.90      5.16 o 
  -2  37   2       57.28       61.03      7.74 o 
  -1  37   2        3.46        0.49      5.50 o 
   0  37   2       30.03       35.02      6.94 o 
   1  37   2       63.75       80.77      7.06 o 
   2  37   2       48.88       65.95      6.84 o 
   3  37   2        4.27        8.91      5.89 o 
  -3  38   2        0.02        0.10      4.83 o 
  -2  38   2        1.67       -2.55      5.46 o 
  -1  38   2        0.64       -2.10     10.23 o 
   0  38   2       12.50        8.57      5.99 o 
   1  38   2        6.03        4.43      5.05 o 
   2  38   2        1.31       -4.05      4.74 o 
  -1  39   2        3.62        2.13      5.73 o 
   0  39   2       16.53       18.58      6.67 o 
 -13   1   3       14.32       11.87      8.13 o 
 -12   1   3        1.73       -5.41      5.41 o 
 -11   1   3        1.33       -4.91      4.91 o 
 -10   1   3      136.48      146.93      9.12 o 
  -9   1   3        8.94        2.42      2.77 o 
  -8   1   3       69.07       66.90      2.69 o 
  -7   1   3       68.04       66.32      2.79 o 
  -6   1   3      914.92      946.75      8.70 o 
  -5   1   3      360.55      375.59      4.09 o 
  -4   1   3     1795.54     2082.48     23.05 o 
  -3   1   3      560.91      568.44      6.76 o 
  -2   1   3      410.63      445.89      4.27 o 
  -1   1   3     1457.34     1538.32     17.86 o 
   0   1   3     3131.84     3534.15     35.29 o 
   1   1   3      214.69      215.43      3.40 o 
   2   1   3       97.71      103.94      3.05 o 
   3   1   3       72.81       72.56      2.03 o 
   4   1   3      288.61      306.94      6.17 o 
   5   1   3       28.01       31.24      2.74 o 
   6   1   3       42.93       41.72      4.07 o 
   7   1   3        8.75        4.08      2.89 o 
   8   1   3        1.18        1.88      3.55 o 
   9   1   3       12.45       15.83      4.23 o 
  10   1   3        2.92       -3.98      3.98 o 
  11   1   3        0.84        4.98      5.18 o 
  12   1   3        6.85       19.22      5.96 o 
 -13   2   3       15.95       17.48      7.43 o 
 -12   2   3        0.48        6.23      5.93 o 
 -11   2   3       85.07       95.00      8.30 o 
 -10   2   3      539.77      542.23     16.75 o 
  -9   2   3       68.60       78.42      3.46 o 
  -8   2   3      393.53      369.99      5.80 o 
  -7   2   3     1744.46     1728.91     14.85 o 
  -6   2   3       25.36       25.60      1.58 o 
  -5   2   3      466.36      459.03      4.73 o 
  -4   2   3      912.36      824.49      7.07 o 
  -3   2   3     1748.35     1834.97     17.96 o 
  -2   2   3      109.12      171.74      2.04 o 
  -1   2   3       82.87       83.96      3.27 o 
   0   2   3      676.68      640.80      7.24 o 
   1   2   3     1184.54     1156.40      8.90 o 
   2   2   3    11610.34    12330.12     96.40 o 
   3   2   3      310.43      411.59      5.05 o 
   4   2   3      213.00      224.87      4.79 o 
   5   2   3      771.26      708.77     11.94 o 
   6   2   3      256.44      233.00      6.84 o 
   7   2   3       21.05       20.77      3.46 o 
   8   2   3      324.08      325.24      9.57 o 
   9   2   3      133.36      139.14      6.96 o 
  10   2   3        8.84       -0.69      4.22 o 
  11   2   3       63.23       71.25      6.94 o 
  12   2   3        2.21        7.20      5.62 o 
 -13   3   3        1.60        4.41      6.64 o 
 -12   3   3       68.16       69.25      8.36 o 
 -11   3   3       71.88       70.44      7.70 o 
 -10   3   3       18.07       14.09      5.42 o 
  -9   3   3      132.20      129.82      4.14 o 
  -8   3   3        0.09       -1.75      1.75 o 
  -7   3   3        2.65       -1.60      1.60 o 
  -6   3   3      411.42      404.80      4.82 o 
  -5   3   3      345.01      376.82      4.18 o 
  -4   3   3      166.05      192.92      2.53 o 
  -3   3   3      417.78      512.35      5.47 o 
  -2   3   3        1.52        1.43      0.70 o 
  -1   3   3      698.26      738.99      7.33 o 
   0   3   3      469.01      425.95      4.78 o 
   1   3   3        0.46        0.13      0.54 o 
   2   3   3      743.53      791.42      7.74 o 
   3   3   3     1388.17     1365.36     12.75 o 
   4   3   3      100.47      132.07      3.44 o 
   5   3   3       54.04       58.41      3.17 o 
   6   3   3      262.88      260.20      7.30 o 
   7   3   3        0.28       -2.66      2.66 o 
   8   3   3        2.61        2.31      3.65 o 
   9   3   3       40.46       45.78      5.10 o 
  10   3   3        6.60       -0.46      4.57 o 
  11   3   3        2.96       18.11      5.51 o 
  12   3   3       19.19       29.26      6.18 o 
 -13   4   3       10.97        7.77      6.80 o 
 -12   4   3        0.41       -0.04      5.71 o 
 -11   4   3      110.78      120.23     12.75 o 
 -10   4   3      248.43      234.35     12.17 o 
  -9   4   3       13.60        6.00      2.49 o 
  -8   4   3      346.82      332.41      5.72 o 
  -7   4   3      352.86      340.65      5.13 o 
  -6   4   3      244.97      259.30      4.33 o 
  -5   4   3      944.64      902.42      8.01 o 
  -4   4   3     1568.37     1532.59     13.00 o 
  -3   4   3      853.80      959.28      9.29 o 
  -2   4   3     1978.02     2063.56     19.19 o 
  -1   4   3     3279.24     3238.83     29.50 o 
   0   4   3      213.00      143.27      2.72 o 
   1   4   3      428.12      478.71      4.71 o 
   2   4   3       25.51       14.11      1.69 o 
   3   4   3      538.44      507.24      6.80 o 
   4   4   3       73.12       79.64      2.83 o 
   5   4   3       15.18        8.88      2.39 o 
   6   4   3      338.85      324.57      8.16 o 
   7   4   3        0.30       -2.87      2.87 o 
   8   4   3      245.19      256.93      8.64 o 
   9   4   3      168.02      172.98      7.87 o 
  10   4   3        7.20        7.57      4.47 o 
  11   4   3       19.09       15.58      5.65 o 
  12   4   3        5.63        5.45      5.38 o 
 -13   5   3        6.86        4.16      6.61 o 
 -12   5   3        1.89        5.31      5.69 o 
 -11   5   3        1.91        4.35      5.21 o 
 -10   5   3        5.71        3.18      4.53 o 
  -9   5   3        7.69        4.49      2.49 o 
  -8   5   3      113.41      108.08      3.57 o 
  -7   5   3        6.88       -1.26      1.61 o 
  -6   5   3       11.18        8.62      1.44 o 
  -5   5   3      268.94      259.84      3.55 o 
  -4   5   3       57.75       45.15      1.73 o 
  -3   5   3       22.85       24.98      0.96 o 
  -2   5   3     2292.00     2441.10     20.09 o 
  -1   5   3     1127.68     1228.82     13.34 o 
   0   5   3       28.92       16.81      0.76 o 
   1   5   3      301.07      353.38      3.57 o 
   2   5   3        3.18        6.10      1.07 o 
   3   5   3     2505.99     2527.71     22.16 o 
   4   5   3       25.92       24.29      2.24 o 
   5   5   3      135.20      136.67      3.83 o 
   6   5   3      408.61      450.85      9.66 o 
   7   5   3       58.45       57.58      4.41 o 
   8   5   3        5.51        6.94      3.88 o 
   9   5   3        1.11        3.85      3.99 o 
  10   5   3        3.02        3.49      4.38 o 
  11   5   3        0.30       -4.79      4.79 o 
  12   5   3        1.17        5.44      5.33 o 
 -13   6   3        7.61        7.45      6.48 o 
 -12   6   3       39.66       44.77      7.55 o 
 -11   6   3        3.18       -4.16      4.71 o 
 -10   6   3        2.78       -0.29      6.87 o 
  -9   6   3      108.50      118.54      4.49 o 
  -8   6   3       34.16       43.30      2.95 o 
  -7   6   3       19.34       14.24      2.09 o 
  -6   6   3       12.62        9.81      1.63 o 
  -5   6   3      402.74      390.64      4.75 o 
  -4   6   3      664.51      735.25      6.76 o 
  -3   6   3     2094.96     2105.80     20.84 o 
  -2   6   3      150.23      176.58      2.80 o 
  -1   6   3      819.95      931.20      8.23 o 
   0   6   3       23.51       16.69      0.81 o 
   1   6   3      612.13      681.41      6.41 o 
   2   6   3      601.32      620.26      6.91 o 
   3   6   3     2751.09     2928.01     25.35 o 
   4   6   3      864.22      842.68     10.30 o 
   5   6   3      417.73      391.56      6.59 o 
   6   6   3        7.38        6.35      4.06 o 
   7   6   3       40.40       46.49      4.22 o 
   8   6   3      197.69      182.76      7.58 o 
   9   6   3       13.69       12.84      4.32 o 
  10   6   3        6.32        6.79      5.43 o 
  11   6   3        0.09       -4.79      4.79 o 
  12   6   3        3.21        1.88      5.26 o 
 -13   7   3       20.55        8.58     12.70 o 
 -12   7   3       54.02       81.35      8.55 o 
 -11   7   3        3.50        5.94      6.22 o 
 -10   7   3       21.91       17.26      5.48 o 
  -9   7   3      186.19      185.83      5.44 o 
  -8   7   3       33.25       32.97      2.55 o 
  -7   7   3      163.28      167.75      3.80 o 
  -6   7   3     1069.99     1029.60     10.20 o 
  -5   7   3     2024.21     2100.91     17.96 o 
  -4   7   3      819.19      876.38      7.93 o 
  -3   7   3       34.87       32.20      2.18 o 
  -2   7   3      309.22      410.88      4.92 o 
  -1   7   3      353.32      381.92      4.50 o 
   0   7   3     1334.41     1359.67     12.24 o 
   1   7   3      486.10      471.78      4.87 o 
   2   7   3       13.13        8.32      1.16 o 
   3   7   3      139.49      106.48      2.94 o 
   4   7   3     1375.70     1441.34     15.76 o 
   5   7   3        0.10       -0.72      1.80 o 
   6   7   3      338.75      352.06      8.58 o 
   7   7   3       78.96       90.91      5.17 o 
   8   7   3       22.57       27.01      4.30 o 
   9   7   3        9.46        4.70      4.01 o 
  10   7   3       11.20       11.06      7.35 o 
  11   7   3       17.07        9.27      5.24 o 
  12   7   3        0.88        4.48      5.15 o 
 -13   8   3        9.26       13.09      7.64 o 
 -12   8   3        0.28       10.34      6.11 o 
 -11   8   3        5.74        4.58      6.25 o 
 -10   8   3       30.75       23.88      5.26 o 
  -9   8   3        4.17        1.66      2.74 o 
  -8   8   3       94.93       88.46      3.38 o 
  -7   8   3      283.92      261.31      4.63 o 
  -6   8   3       23.51       25.06      1.87 o 
  -5   8   3      133.10      129.75      2.80 o 
  -4   8   3     2167.26     2167.95     18.89 o 
  -3   8   3      801.17      845.54      7.93 o 
  -2   8   3       65.24       61.80      1.95 o 
  -1   8   3     3392.52     3707.58     37.53 o 
   0   8   3       54.09       57.26      1.42 o 
   1   8   3      798.59      829.80      7.76 o 
   2   8   3      645.10      608.21      7.31 o 
   3   8   3      994.26     1033.35     11.49 o 
   4   8   3       29.60       38.56      2.70 o 
   5   8   3     1022.74      991.14     12.22 o 
   6   8   3      383.88      342.67      8.49 o 
   7   8   3       23.57       17.47      3.71 o 
   8   8   3      124.32      107.37      6.19 o 
   9   8   3       22.98       27.93      4.68 o 
  10   8   3        3.93        7.74      4.70 o 
  11   8   3        0.17       -4.55      4.55 o 
  12   8   3        5.35        1.37      5.33 o 
 -13   9   3       32.73       32.83      8.05 o 
 -12   9   3       39.12       46.64      7.86 o 
 -11   9   3       29.02       22.92      5.64 o 
 -10   9   3       36.72       40.26      5.81 o 
  -9   9   3       61.78       68.60      4.08 o 
  -8   9   3      462.60      455.61      9.99 o 
  -7   9   3      309.70      298.72      5.02 o 
  -6   9   3     1498.54     1464.42     13.70 o 
  -5   9   3     2523.94     2494.81     21.03 o 
  -4   9   3      894.70      944.05      8.82 o 
  -3   9   3     1253.54     1332.27     11.33 o 
  -2   9   3     1222.06     1216.17     11.57 o 
  -1   9   3     1215.62     1406.78     12.27 o 
   0   9   3      327.53      491.34      5.25 o 
   1   9   3      158.11      156.84      2.70 o 
   2   9   3       98.75       97.33      2.74 o 
   3   9   3      194.32      198.60      4.11 o 
   4   9   3     1270.35     1231.74     14.79 o 
   5   9   3      102.71       99.70      4.06 o 
   6   9   3      105.10      105.86      5.11 o 
   7   9   3      291.22      275.68     14.18 o 
   8   9   3       28.09       22.66      4.33 o 
   9   9   3       36.29       39.51      5.04 o 
  10   9   3       93.99      125.71      7.51 o 
  11   9   3        7.64       12.84      5.53 o 
  12   9   3        3.43        1.31      5.11 o 
 -13  10   3        0.07        5.33      7.41 o 
 -12  10   3       18.51       23.66      7.43 o 
 -11  10   3       63.53       72.33      7.24 o 
 -10  10   3        0.25       -3.58      4.26 o 
  -9  10   3        0.79       -2.57      2.58 o 
  -8  10   3      123.21      128.65      5.26 o 
  -7  10   3        0.73        3.12      1.82 o 
  -6  10   3      153.59      136.15      4.12 o 
  -5  10   3       50.30       54.89      2.00 o 
  -4  10   3      545.87      562.18      5.95 o 
  -3  10   3      723.01      693.53      6.66 o 
  -2  10   3       49.31       58.16      1.66 o 
  -1  10   3     2917.57     3128.44     27.77 o 
   0  10   3     1143.81     1197.11     11.44 o 
   1  10   3      878.64      996.94      9.01 o 
   2  10   3       21.20       13.95      1.47 o 
   3  10   3      185.85      178.22      4.40 o 
   4  10   3        3.22        0.48      1.40 o 
   5  10   3      655.94      657.36     10.87 o 
   6  10   3       81.36       77.80      4.64 o 
   7  10   3       18.66       20.08      3.96 o 
   8  10   3        1.04       -2.38      3.40 o 
   9  10   3        0.26       -3.74      3.74 o 
  10  10   3       25.83       29.30      5.45 o 
  11  10   3        4.37        1.60      4.86 o 
  12  10   3        1.14       -4.57      5.15 o 
 -13  11   3        0.94       -6.01      6.01 o 
 -12  11   3        8.24       11.88      6.26 o 
 -11  11   3        1.52        1.98      5.13 o 
 -10  11   3        0.68       -4.33      4.33 o 
  -9  11   3        5.66       -0.68      2.64 o 
  -8  11   3        1.27        1.93      2.06 o 
  -7  11   3      745.30      697.30      8.76 o 
  -6  11   3      514.64      511.63      6.53 o 
  -5  11   3      365.39      371.16      4.93 o 
  -4  11   3        2.23        1.43      1.05 o 
  -3  11   3      549.92      611.01      6.67 o 
  -2  11   3      112.99      156.50      2.90 o 
  -1  11   3       43.84       35.52      1.43 o 
   0  11   3     1288.02     1380.49     12.47 o 
   1  11   3     3136.91     3397.56     26.94 o 
   2  11   3       65.90       54.44      2.27 o 
   3  11   3       22.87       20.39      2.20 o 
   4  11   3      122.76      112.94      3.94 o 
   5  11   3       50.38       46.90      3.48 o 
   6  11   3      120.33      116.05      5.29 o 
   7  11   3        5.75        2.51      3.41 o 
   8  11   3        9.28       -0.41      3.57 o 
   9  11   3       21.79       19.54      5.39 o 
  10  11   3        3.50       10.98      4.82 o 
  11  11   3        0.19       -4.80      4.80 o 
 -13  12   3        1.61       -6.08      6.08 o 
 -12  12   3        1.29        3.95      6.13 o 
 -11  12   3       15.94       16.39      5.82 o 
 -10  12   3       21.91       11.47      6.66 o 
  -9  12   3       14.75        7.02      2.90 o 
  -8  12   3       46.01       53.49      3.32 o 
  -7  12   3        8.93        8.99      2.05 o 
  -6  12   3      282.12      297.98      4.92 o 
  -5  12   3        0.69        5.73      1.51 o 
  -4  12   3      462.39      464.19      5.69 o 
  -3  12   3        0.01        0.54      1.05 o 
  -2  12   3      546.40      604.37      6.91 o 
  -1  12   3        8.21        8.00      1.07 o 
   0  12   3      354.80      353.75      4.44 o 
   1  12   3      315.65      341.79      4.31 o 
   2  12   3       40.28       43.12      2.19 o 
   3  12   3        0.25        0.79      1.70 o 
   4  12   3      183.82      186.03      7.19 o 
   5  12   3       37.14       31.51      3.23 o 
   6  12   3       40.06       36.18      3.79 o 
   7  12   3        0.74        2.50      4.02 o 
   8  12   3       30.61       26.38      4.40 o 
   9  12   3        0.84       -0.67      4.15 o 
  10  12   3        3.58       12.65      5.03 o 
  11  12   3        0.07       -2.76      4.89 o 
 -13  13   3       16.72       24.52      7.89 o 
 -12  13   3       64.01       74.96      8.15 o 
 -11  13   3        7.19       13.40      5.71 o 
 -10  13   3       10.15       10.50      5.03 o 
  -9  13   3       59.74       60.86      4.60 o 
  -8  13   3      377.29      359.12      7.90 o 
  -7  13   3       90.44       93.30      3.45 o 
  -6  13   3      159.42      137.10      3.69 o 
  -5  13   3     2008.86     1959.73     18.28 o 
  -4  13   3      230.66      287.97      4.36 o 
  -3  13   3     1067.77      995.58      9.82 o 
  -2  13   3     1878.60     1836.78     17.50 o 
  -1  13   3        9.10       11.56      1.17 o 
   0  13   3     1753.01     1662.51     14.99 o 
   1  13   3      961.73      985.44      9.78 o 
   2  13   3       27.28       27.49      2.01 o 
   3  13   3      969.59      898.68     10.99 o 
   4  13   3     2622.98     2538.69     31.46 o 
   5  13   3        5.00        0.21      2.62 o 
   6  13   3      279.42      265.96      7.80 o 
   7  13   3      364.13      360.10      9.96 o 
   8  13   3       25.25       18.70      4.33 o 
   9  13   3       11.83        8.33      4.47 o 
  10  13   3       86.11      102.11      7.42 o 
  11  13   3       11.05        5.92      5.21 o 
 -12  14   3        5.41       11.94      6.89 o 
 -11  14   3        6.14       -1.18      4.99 o 
 -10  14   3       34.45       19.68      5.50 o 
  -9  14   3        4.96        3.48      3.83 o 
  -8  14   3      168.28      174.66      5.86 o 
  -7  14   3      101.70      112.66      4.08 o 
  -6  14   3       14.62       15.96      2.41 o 
  -5  14   3      437.68      430.58      5.98 o 
  -4  14   3       23.24       22.18      1.71 o 
  -3  14   3      539.94      497.18      6.46 o 
  -2  14   3       12.53       21.92      1.33 o 
  -1  14   3      173.49      181.08      3.08 o 
   0  14   3       70.21       75.25      2.24 o 
   1  14   3     1237.24     1292.14     12.27 o 
   2  14   3        0.01        1.83      1.60 o 
   3  14   3       83.58       82.22      3.21 o 
   4  14   3       54.71       54.35      3.46 o 
   5  14   3       48.72       38.74      3.67 o 
   6  14   3      115.10      116.36      5.65 o 
   7  14   3      107.56      119.31      6.27 o 
   8  14   3       20.03       21.31      4.52 o 
   9  14   3       19.64       21.89      5.16 o 
  10  14   3        2.32       -0.25      4.61 o 
  11  14   3        1.76        3.57      5.16 o 
 -12  15   3        7.29        8.66      6.78 o 
 -11  15   3        1.39       -6.18      6.18 o 
 -10  15   3       34.39       43.45      6.56 o 
  -9  15   3      171.57      172.76      8.10 o 
  -8  15   3       57.84       54.73      3.87 o 
  -7  15   3       84.84       88.16      3.71 o 
  -6  15   3      252.56      278.05      5.48 o 
  -5  15   3      118.93      113.99      3.45 o 
  -4  15   3      315.07      310.50      4.82 o 
  -3  15   3      900.59      880.67      9.89 o 
  -2  15   3      975.30      934.77      9.38 o 
  -1  15   3      343.66      349.68      4.65 o 
   0  15   3      567.93      564.14      6.90 o 
   1  15   3       68.14       59.00      2.32 o 
   2  15   3        0.04       -1.66      1.66 o 
   3  15   3     1513.52     1438.27     16.05 o 
   4  15   3      797.21      773.92     11.83 o 
   5  15   3      366.38      383.38      9.03 o 
   6  15   3      130.29      121.22      6.25 o 
   7  15   3       91.11      109.04      6.09 o 
   8  15   3       10.03        5.04      4.04 o 
   9  15   3       31.12       34.90      5.45 o 
  10  15   3       18.15       22.72      5.52 o 
  11  15   3        6.93       -3.00      4.90 o 
 -12  16   3       21.76       27.80      7.79 o 
 -11  16   3        0.12       -4.92      4.92 o 
 -10  16   3       13.12       19.34      5.80 o 
  -9  16   3       69.73       80.77      6.00 o 
  -8  16   3        7.22        3.96      2.70 o 
  -7  16   3        6.67        7.65      2.52 o 
  -6  16   3       93.53       90.12      3.61 o 
  -5  16   3        4.65        7.78      1.92 o 
  -4  16   3       57.78       55.46      2.46 o 
  -3  16   3       54.70       49.37      2.30 o 
  -2  16   3        2.69        0.88      1.20 o 
  -1  16   3       22.81       26.60      1.65 o 
   0  16   3       59.29       66.58      2.40 o 
   1  16   3       17.83       17.70      1.77 o 
   2  16   3       12.02       13.22      2.09 o 
   3  16   3      116.33      124.83      4.19 o 
   4  16   3        0.52        5.62      2.48 o 
   5  16   3        8.29        7.92      2.88 o 
   6  16   3       16.69       21.33      4.57 o 
   7  16   3        7.43        8.51      3.84 o 
   8  16   3        9.94        7.28      4.27 o 
   9  16   3        0.14       -4.05      4.05 o 
  10  16   3        8.17       12.00      5.31 o 
  11  16   3        5.61       -0.90      5.19 o 
 -12  17   3        9.29       12.21      6.92 o 
 -11  17   3        4.90        0.36      5.46 o 
 -10  17   3        1.40        0.56      8.67 o 
  -9  17   3       16.77       22.13      4.78 o 
  -8  17   3        1.04        0.18      2.96 o 
  -7  17   3       25.68       20.71      2.97 o 
  -6  17   3      288.11      274.90      5.96 o 
  -5  17   3      399.75      396.10      8.13 o 
  -4  17   3       31.83       23.10      1.97 o 
  -3  17   3      478.63      444.31      6.98 o 
  -2  17   3       74.70       72.62      2.72 o 
  -1  17   3      115.11      140.75      3.33 o 
   0  17   3      183.89      176.03      3.80 o 
   1  17   3      375.13      368.88      5.66 o 
   2  17   3       89.68       77.64      2.99 o 
   3  17   3      361.15      346.85      7.02 o 
   4  17   3        2.13       -0.67      2.48 o 
   5  17   3      137.22      130.48      5.38 o 
   6  17   3       40.72       43.54      4.55 o 
   7  17   3       29.11       26.35      4.36 o 
   8  17   3       87.66       98.40      6.65 o 
   9  17   3        1.26        3.26      5.52 o 
  10  17   3       11.01        9.66      5.08 o 
  11  17   3        0.68       -5.34      5.34 o 
 -12  18   3        0.01        2.24      6.70 o 
 -11  18   3       20.26       25.15      6.66 o 
 -10  18   3       10.76       10.65      5.75 o 
  -9  18   3        0.05        2.29      4.96 o 
  -8  18   3        7.70        3.55      3.10 o 
  -7  18   3       54.70       55.16      3.77 o 
  -6  18   3       72.10       67.75      3.37 o 
  -5  18   3       25.56       27.66      2.53 o 
  -4  18   3       10.34        8.66      1.80 o 
  -3  18   3      191.40      176.92      4.49 o 
  -2  18   3      866.43      860.03     10.51 o 
  -1  18   3     1450.95     1382.64     14.20 o 
   0  18   3        1.35       -0.07      1.60 o 
   1  18   3      290.49      252.32      6.05 o 
   2  18   3       50.87       39.34      2.64 o 
   3  18   3      105.20      102.43      4.08 o 
   4  18   3        6.64        5.63      2.89 o 
   5  18   3       12.43       12.40      3.19 o 
   6  18   3       54.23       48.34      4.68 o 
   7  18   3        0.20        0.58      4.49 o 
   8  18   3      343.46      358.12     11.00 o 
   9  18   3       14.73        8.47      4.68 o 
  10  18   3        1.48        0.47      5.06 o 
 -12  19   3       10.18        9.01      6.90 o 
 -11  19   3       23.44       21.93      9.03 o 
 -10  19   3       25.79       24.58      6.31 o 
  -9  19   3      158.86      164.81      8.19 o 
  -8  19   3       37.38       30.53      4.11 o 
  -7  19   3      128.38      140.95      6.14 o 
  -6  19   3      131.15      140.49      4.59 o 
  -5  19   3       38.34       29.61      2.68 o 
  -4  19   3       12.99       17.41      1.94 o 
  -3  19   3      205.34      218.73      4.84 o 
  -2  19   3     1633.23     1541.99     16.74 o 
  -1  19   3       30.14       29.26      2.20 o 
   0  19   3      553.29      533.31      7.28 o 
   1  19   3     2536.70     2448.42     23.60 o 
   2  19   3      175.22      156.30      4.54 o 
   3  19   3       98.60       89.91      3.92 o 
   4  19   3      472.67      452.66     11.99 o 
   5  19   3       26.49       37.43      3.97 o 
   6  19   3        2.23        1.05      3.62 o 
   7  19   3      150.43      151.26      7.13 o 
   8  19   3        9.89       15.30      4.94 o 
   9  19   3       20.48       20.25      7.74 o 
  10  19   3       30.36       25.71      6.07 o 
 -11  20   3        3.91       -0.05      6.34 o 
 -10  20   3       21.52       33.82      9.30 o 
  -9  20   3       13.66       20.14      5.88 o 
  -8  20   3       43.92       45.98      4.54 o 
  -7  20   3      106.18      113.58      6.18 o 
  -6  20   3       21.25       20.15      2.98 o 
  -5  20   3        2.69       -1.86      2.02 o 
  -4  20   3      396.92      372.61      6.71 o 
  -3  20   3      137.22      125.94      4.18 o 
  -2  20   3        0.74        5.55      1.99 o 
  -1  20   3      588.33      555.77      7.50 o 
   0  20   3      232.41      206.42      4.87 o 
   1  20   3      527.37      512.49      9.05 o 
   2  20   3       65.62       67.19      3.24 o 
   3  20   3      208.86      209.80      6.26 o 
   4  20   3      248.67      225.48      7.23 o 
   5  20   3      405.89      417.30      9.42 o 
   6  20   3       75.96       84.82      5.72 o 
   7  20   3        0.00       -0.56      3.92 o 
   8  20   3       48.82       54.92      6.02 o 
   9  20   3       12.98       13.96      5.20 o 
  10  20   3        1.13       -4.11      4.85 o 
 -11  21   3        1.88        0.92      6.27 o 
 -10  21   3       17.93       11.35      5.70 o 
  -9  21   3       57.74       55.42      5.88 o 
  -8  21   3        1.36        6.94      3.58 o 
  -7  21   3       59.55       63.68      4.68 o 
  -6  21   3       22.28       25.42      3.24 o 
  -5  21   3       42.61       41.31      3.09 o 
  -4  21   3      110.93      107.32      3.84 o 
  -3  21   3       91.82       81.78      3.94 o 
  -2  21   3      234.66      215.82      5.99 o 
  -1  21   3      166.05      163.10      4.68 o 
   0  21   3        0.02       -2.11      2.11 o 
   1  21   3      190.06      200.47      5.36 o 
   2  21   3      357.65      324.40      6.39 o 
   3  21   3      254.29      217.87      6.54 o 
   4  21   3      152.80      149.86      5.72 o 
   5  21   3       23.73       36.03      4.92 o 
   6  21   3       50.58       49.17      4.67 o 
   7  21   3        5.30        5.31      4.16 o 
   8  21   3        2.26        0.85      4.30 o 
   9  21   3        0.06        0.39      4.61 o 
  10  21   3        0.18       -2.80      5.33 o 
 -11  22   3        4.17        0.45      6.75 o 
 -10  22   3        8.97       12.92      6.03 o 
  -9  22   3        2.97       -0.58      4.17 o 
  -8  22   3        0.09        3.17      4.04 o 
  -7  22   3       42.54       43.93      5.05 o 
  -6  22   3        1.06       -2.10      2.83 o 
  -5  22   3      128.72      106.90      4.80 o 
  -4  22   3        1.38        1.86      2.01 o 
  -3  22   3       15.50       18.74      2.74 o 
  -2  22   3       92.86      105.42      4.37 o 
  -1  22   3      217.47      222.77      5.42 o 
   0  22   3       37.65       39.64      2.99 o 
   1  22   3       10.09       15.13      2.54 o 
   2  22   3       22.54       19.97      2.89 o 
   3  22   3        1.28        1.63      2.79 o 
   4  22   3        5.01       -0.13      2.90 o 
   5  22   3       30.22       27.62      4.05 o 
   6  22   3       39.21       44.03      4.72 o 
   7  22   3       11.45        5.50      4.60 o 
   8  22   3       20.26        7.65      4.70 o 
   9  22   3        0.00       -4.68      4.68 o 
  10  22   3        2.61        4.40      5.18 o 
 -11  23   3       34.44       46.55      8.79 o 
 -10  23   3        3.95        1.25      6.28 o 
  -9  23   3        8.36        5.50      4.42 o 
  -8  23   3       20.05       27.72      5.06 o 
  -7  23   3        0.52        4.60      3.47 o 
  -6  23   3       37.51       34.35      6.10 o 
  -5  23   3       16.60       21.57      3.30 o 
  -4  23   3        5.13        2.28      2.21 o 
  -3  23   3       60.97       54.19      3.60 o 
  -2  23   3      444.07      406.29      7.39 o 
  -1  23   3       72.29       72.26      3.52 o 
   0  23   3        0.21        2.96      2.22 o 
   1  23   3       82.93       89.79      4.02 o 
   2  23   3       10.00       15.49      3.11 o 
   3  23   3       15.19        9.91      3.26 o 
   4  23   3        3.83       -2.78      2.78 o 
   5  23   3        0.94        2.16      3.30 o 
   6  23   3        3.45        0.38      3.65 o 
   7  23   3       16.38       16.78      4.84 o 
   8  23   3        0.30       -0.49      4.33 o 
   9  23   3        2.16        9.70      5.28 o 
 -10  24   3       58.55       69.74      9.06 o 
  -9  24   3        0.00        0.78      4.34 o 
  -8  24   3       51.47       51.92      5.87 o 
  -7  24   3      202.01      218.09      8.05 o 
  -6  24   3       11.54        9.31      3.32 o 
  -5  24   3      255.74      254.35      8.52 o 
  -4  24   3      385.05      388.09      7.49 o 
  -3  24   3        6.10        5.72      2.70 o 
  -2  24   3      162.34      162.03      5.56 o 
  -1  24   3      529.69      500.93      8.67 o 
   0  24   3      457.92      447.07      9.03 o 
   1  24   3       15.54       14.10      3.10 o 
   2  24   3      898.57      859.16     12.71 o 
   3  24   3      171.86      182.71      6.54 o 
   4  24   3      125.28      108.20      6.47 o 
   5  24   3      234.19      218.28      7.68 o 
   6  24   3       79.93       79.92      5.69 o 
   7  24   3       17.27       18.08      4.86 o 
   8  24   3       13.80       16.35      5.12 o 
   9  24   3       40.58       42.05      6.35 o 
 -10  25   3        0.46       -0.52      6.05 o 
  -9  25   3       21.62       21.35      5.43 o 
  -8  25   3       29.18       28.43      7.32 o 
  -7  25   3        9.59       15.90      4.04 o 
  -6  25   3        1.11       -0.54      3.22 o 
  -5  25   3        4.01        6.18      3.43 o 
  -4  25   3       87.81       90.04      4.89 o 
  -3  25   3       90.81       97.47      5.20 o 
  -2  25   3       80.99       62.38      4.47 o 
  -1  25   3       29.47       32.50      3.31 o 
   0  25   3       21.55       22.06      3.28 o 
   1  25   3       41.37       35.52      4.26 o 
   2  25   3      134.49      134.58      5.16 o 
   3  25   3        6.77        3.51      3.37 o 
   4  25   3        2.01       -3.20      3.20 o 
   5  25   3      108.98      126.68      8.31 o 
   6  25   3       61.04       53.67      5.27 o 
   7  25   3        7.72        4.08      4.45 o 
   8  25   3        2.13        0.97      4.68 o 
   9  25   3        0.09        3.69      5.23 o 
 -10  26   3        1.16        0.56     11.30 o 
  -9  26   3        3.00        3.32      5.22 o 
  -8  26   3       20.43       31.59      5.30 o 
  -7  26   3       33.60       40.15      4.82 o 
  -6  26   3       15.27       14.79      3.83 o 
  -5  26   3      119.77      112.55      6.35 o 
  -4  26   3      100.64      112.07      7.09 o 
  -3  26   3        5.21        5.29      3.22 o 
  -2  26   3       51.23       42.71      4.13 o 
  -1  26   3      263.28      265.85      8.13 o 
   0  26   3       33.74       27.80      3.40 o 
   1  26   3       44.35       50.42      4.39 o 
   2  26   3      246.48      249.60      6.81 o 
   3  26   3      244.54      255.00      7.73 o 
   4  26   3       21.72       13.94      3.83 o 
   5  26   3       37.00       50.78      4.97 o 
   6  26   3        0.10       -3.75      3.75 o 
   7  26   3       10.37        5.99      5.14 o 
   8  26   3       13.05       21.13      5.48 o 
   9  26   3        4.77        8.97      5.57 o 
 -10  27   3        5.71        3.22      6.97 o 
  -9  27   3        0.68        3.98      5.51 o 
  -8  27   3       14.05       15.44      5.01 o 
  -7  27   3        5.67        9.38      4.61 o 
  -6  27   3        3.82        1.96      3.50 o 
  -5  27   3       11.34       15.37      4.26 o 
  -4  27   3       79.09       81.40      4.94 o 
  -3  27   3       33.76       29.15      4.82 o 
  -2  27   3        0.50        1.49      3.10 o 
  -1  27   3      100.80       92.39      5.38 o 
   0  27   3        1.28       -2.33      2.91 o 
   1  27   3        0.50       -2.25      2.81 o 
   2  27   3       14.27       10.03      3.19 o 
   3  27   3        1.82        1.28      3.33 o 
   4  27   3       10.35       11.44      3.88 o 
   5  27   3       38.79       53.11      5.34 o 
   6  27   3       34.64       41.14      5.06 o 
   7  27   3        0.67       -0.96      4.50 o 
   8  27   3        6.65       18.41      5.65 o 
  -9  28   3       17.51       13.27      6.07 o 
  -8  28   3       31.05       25.59      5.77 o 
  -7  28   3       28.25       38.23      5.75 o 
  -6  28   3        2.29        5.00      3.79 o 
  -5  28   3       15.95       15.48      4.32 o 
  -4  28   3       45.00       43.72      4.32 o 
  -3  28   3       12.55       16.34      4.53 o 
  -2  28   3       61.31       51.44      6.73 o 
  -1  28   3      123.89      126.57      6.14 o 
   0  28   3      136.43      117.32      6.07 o 
   1  28   3        9.15       10.19      3.63 o 
   2  28   3       35.08       40.23      3.92 o 
   3  28   3       85.21       88.01      5.46 o 
   4  28   3        1.18       -3.72      3.72 o 
   5  28   3       25.38       22.49      4.96 o 
   6  28   3        0.11        2.10      4.15 o 
   7  28   3        4.90       -4.16      4.88 o 
   8  28   3       11.50       17.32      6.83 o 
  -9  29   3        4.66        1.28      5.73 o 
  -8  29   3        6.17       -2.68      5.31 o 
  -7  29   3       36.87       49.15      8.17 o 
  -6  29   3       48.41       43.04      5.07 o 
  -5  29   3       45.18       40.73      5.32 o 
  -4  29   3        4.52       12.16      3.77 o 
  -3  29   3       11.00        8.64      4.43 o 
  -2  29   3        8.67        6.71      6.53 o 
  -1  29   3       19.82        7.57      5.42 o 
   0  29   3      118.38      116.18      6.28 o 
   1  29   3       36.91       39.39      5.38 o 
   2  29   3        0.51        0.93      3.28 o 
   3  29   3       32.02       34.70      4.70 o 
   4  29   3        3.19       -1.64      3.68 o 
   5  29   3        5.66        9.42      4.29 o 
   6  29   3       31.22       26.23      5.00 o 
   7  29   3       10.82       15.23      6.24 o 
   8  29   3       17.35       22.39      9.10 o 
  -8  30   3        9.51       -1.93      5.27 o 
  -7  30   3      121.43      123.44      8.24 o 
  -6  30   3       19.42       25.10      4.76 o 
  -5  30   3       52.90       59.12      5.88 o 
  -4  30   3      294.37      302.03      9.25 o 
  -3  30   3        1.66        1.96      4.36 o 
  -2  30   3      123.24      117.69      7.56 o 
  -1  30   3      173.13      171.45      8.57 o 
   0  30   3        1.61        4.39      4.59 o 
   1  30   3        1.07       -1.69      3.65 o 
   2  30   3      158.62      169.21      6.88 o 
   3  30   3       68.59       72.60      6.06 o 
   4  30   3        2.50       -0.15      4.03 o 
   5  30   3       46.81       39.26      5.25 o 
   6  30   3       19.68       16.13      5.82 o 
   7  30   3        0.75        8.00      6.05 o 
  -8  31   3        2.55        1.26      5.57 o 
  -7  31   3        0.01        4.40      6.25 o 
  -6  31   3       28.22       43.48      7.13 o 
  -5  31   3        1.50        5.36      4.08 o 
  -4  31   3       10.69       19.45      4.20 o 
  -3  31   3       61.67       67.89      6.67 o 
  -2  31   3       28.08       29.14      5.45 o 
  -1  31   3        4.97        3.68      4.78 o 
   0  31   3       27.53       27.04      6.70 o 
   1  31   3      149.00      148.16      7.48 o 
   2  31   3        0.85       -1.31      3.72 o 
   3  31   3       30.79       30.09      5.90 o 
   4  31   3       10.76        3.43      5.56 o 
   5  31   3        0.17       -0.23      5.10 o 
   6  31   3       14.67       21.94      6.32 o 
   7  31   3       19.59       26.57      6.97 o 
  -8  32   3        0.41       -2.24      5.68 o 
  -7  32   3        1.24        2.83      5.52 o 
  -6  32   3        1.85        7.89      5.31 o 
  -5  32   3       51.05       61.75      5.81 o 
  -4  32   3        9.03        8.30      4.04 o 
  -3  32   3        1.78        2.72      4.06 o 
  -2  32   3      138.52      146.13      8.72 o 
  -1  32   3        6.23       -4.18      4.18 o 
   0  32   3        0.15        2.23      4.57 o 
   1  32   3        3.69        5.05      4.13 o 
   2  32   3        1.57        1.82      4.15 o 
   3  32   3        0.00        0.67      4.96 o 
   4  32   3        0.02       -4.89      4.89 o 
   5  32   3        5.28       15.05      5.97 o 
   6  32   3       10.55       17.10      6.65 o 
  -7  33   3       15.47       16.71      6.55 o 
  -6  33   3       16.59       18.96      6.23 o 
  -5  33   3        0.31        4.02      4.35 o 
  -4  33   3        0.00        3.19      3.85 o 
  -3  33   3        1.30       -0.06      4.21 o 
  -2  33   3       10.92       11.81      5.25 o 
  -1  33   3        0.25       -1.60      4.73 o 
   0  33   3        0.15       10.37      5.00 o 
   1  33   3       37.05       41.27      5.49 o 
   2  33   3        7.92        6.74      4.48 o 
   3  33   3        4.76        3.43      5.03 o 
   4  33   3       14.99       10.80      5.72 o 
   5  33   3        0.90       -5.30      5.36 o 
   6  33   3        4.74        4.45      6.04 o 
  -6  34   3        1.01       -1.24      5.27 o 
  -5  34   3        6.01       11.31      5.22 o 
  -4  34   3       86.41       92.17      9.15 o 
  -3  34   3        3.41        6.00      4.50 o 
  -2  34   3        0.04       -4.35      4.83 o 
  -1  34   3       53.46       58.69      6.80 o 
   0  34   3       23.49       35.53      8.71 o 
   1  34   3        0.00        2.78      4.56 o 
   2  34   3        5.34        1.40      5.41 o 
   3  34   3        2.58       -4.67      5.02 o 
   4  34   3        0.59       -5.50      5.50 o 
   5  34   3       19.90       20.80     12.17 o 
  -6  35   3      106.51      126.03     10.00 o 
  -5  35   3       11.03       14.20      6.31 o 
  -4  35   3        1.96        0.35      4.81 o 
  -3  35   3       30.10       27.45      5.29 o 
  -2  35   3       38.36       52.76      9.27 o 
  -1  35   3        5.16        1.99      5.66 o 
   0  35   3      118.04      127.29      8.88 o 
   1  35   3       80.94       90.05      7.11 o 
   2  35   3       11.42       15.19      5.15 o 
   3  35   3        8.04       -0.42      5.24 o 
   4  35   3       20.19       19.90      6.97 o 
  -5  36   3        0.43        0.04      5.65 o 
  -4  36   3        1.91       -0.36      6.71 o 
  -3  36   3        0.76        2.87      4.66 o 
  -2  36   3       10.79        9.28      5.65 o 
  -1  36   3       15.97        9.56      6.03 o 
   0  36   3       14.48       21.56      6.56 o 
   1  36   3        8.16       14.13      5.18 o 
   2  36   3        0.44        1.64      5.50 o 
   3  36   3        3.31        4.00      5.76 o 
   4  36   3        0.71       -0.61      5.56 o 
  -4  37   3        0.07       -4.97      4.97 o 
  -3  37   3       16.86       15.31      6.14 o 
  -2  37   3        7.83       11.76      5.91 o 
  -1  37   3        1.51       -0.29      5.24 o 
   0  37   3       24.28       28.46      6.68 o 
   1  37   3        6.37        9.85      5.19 o 
   2  37   3        3.58       13.25      6.05 o 
   3  37   3        4.68       11.00      6.20 o 
  -3  38   3        1.46        0.67      5.07 o 
  -2  38   3        0.85        6.32     10.74 o 
  -1  38   3        0.00        0.95      5.51 o 
   0  38   3        0.18        6.21      6.14 o 
   1  38   3        3.08        4.33      5.06 o 
 -13   0   4       56.38       35.25     10.72 o 
 -12   0   4       15.62        3.56      7.84 o 
 -11   0   4      118.08      111.77     11.94 o 
 -10   0   4      253.21      264.57     10.32 o 
  -9   0   4       11.04        9.95      3.63 o 
  -8   0   4     1934.86     1886.48     35.48 o 
  -7   0   4     1109.39     1126.47     14.62 o 
  -6   0   4      158.70      164.94      4.05 o 
  -5   0   4      661.25      571.86      8.38 o 
  -4   0   4     1467.23     1625.06     24.68 o 
  -3   0   4      520.79      539.02      9.46 o 
  -2   0   4     1196.41     1273.49     47.27 o 
  -1   0   4      631.31      632.91     10.27 o 
   0   0   4     3424.75     3924.01     71.78 o 
   1   0   4      866.25      906.97     11.15 o 
   2   0   4      514.74      480.73      7.28 o 
   3   0   4     1241.07     1395.31     17.93 o 
   4   0   4      824.93      828.33     13.45 o 
   5   0   4     1111.35     1150.77     30.30 o 
   6   0   4      446.42      423.90     13.28 o 
   7   0   4      229.53      232.12     10.79 o 
   8   0   4      227.65      251.49     12.03 o 
   9   0   4       76.05       78.55      8.36 o 
  10   0   4        2.89        2.45      6.38 o 
  11   0   4       78.38      114.46     11.59 o 
  12   0   4        0.01       -4.62      7.49 o 
 -13   1   4        1.31        2.56      6.30 o 
 -12   1   4        4.08       -3.07      5.19 o 
 -11   1   4        5.03        7.33      5.29 o 
 -10   1   4        3.97       -3.06      3.12 o 
  -9   1   4      116.58      116.21      4.36 o 
  -8   1   4        0.61       -2.67      2.67 o 
  -7   1   4      292.08      293.01      5.48 o 
  -6   1   4        0.01        0.07      1.00 o 
  -5   1   4        2.03        1.80      0.94 o 
  -4   1   4      206.48      206.74      5.37 o 
  -3   1   4     1554.48     1612.45     15.26 o 
  -2   1   4      776.41      917.58     13.01 o 
  -1   1   4        0.49        4.38      0.63 o 
   0   1   4      199.58      175.24      2.93 o 
   1   1   4      477.84      442.87      4.70 o 
   2   1   4      161.18      167.61      2.72 o 
   3   1   4      446.84      493.12      5.66 o 
   4   1   4       49.43       51.84      2.17 o 
   5   1   4        2.16       -2.45      2.45 o 
   6   1   4        5.05       -1.31      2.70 o 
   7   1   4        0.01       -0.06      3.11 o 
   8   1   4       18.45       20.95      5.31 o 
   9   1   4       31.75       28.67      4.91 o 
  10   1   4        0.03       -4.25      4.25 o 
  11   1   4        1.80       10.76      5.55 o 
  12   1   4        0.17       -5.25      5.25 o 
 -13   2   4        0.15       -2.50      5.93 o 
 -12   2   4        0.74       -4.98      4.98 o 
 -11   2   4       45.95       52.80      6.86 o 
 -10   2   4      126.52      123.93      6.11 o 
  -9   2   4        0.10       -1.79      2.35 o 
  -8   2   4      231.30      210.66      5.89 o 
  -7   2   4       21.66       22.01      1.76 o 
  -6   2   4       21.99       21.62      1.33 o 
  -5   2   4       73.14       83.45      1.69 o 
  -4   2   4      226.84      258.30      3.51 o 
  -3   2   4       53.10       45.34      2.37 o 
  -2   2   4     2215.88     2338.09     29.84 o 
  -1   2   4      510.63      562.85      5.80 o 
   0   2   4      588.10      618.65      7.29 o 
   1   2   4     2180.45     2386.97     18.90 o 
   2   2   4      522.60      620.94      6.27 o 
   3   2   4      883.34      916.36      9.30 o 
   4   2   4        7.77        4.88      1.49 o 
   5   2   4      120.68      113.88      4.23 o 
   6   2   4       22.48       15.27      3.21 o 
   7   2   4       23.39       17.00      3.59 o 
   8   2   4      186.13      195.69      8.06 o 
   9   2   4        4.43       -3.34      3.95 o 
  10   2   4        1.35       -0.96      4.48 o 
  11   2   4       36.33       44.63      6.41 o 
  12   2   4        0.10       -0.37      7.75 o 
 -13   3   4       12.20        4.62      7.34 o 
 -12   3   4       12.10        6.78      5.79 o 
 -11   3   4       15.44       25.42      6.01 o 
 -10   3   4        9.08       10.07      3.27 o 
  -9   3   4       15.17        8.59      3.14 o 
  -8   3   4       91.73       71.84      3.16 o 
  -7   3   4        1.24       -1.50      1.50 o 
  -6   3   4      125.59      125.81      2.53 o 
  -5   3   4      140.17      130.70      2.14 o 
  -4   3   4       62.78       54.19      1.88 o 
  -3   3   4     1598.61     1814.95     17.16 o 
  -2   3   4     2587.62     2966.56     33.36 o 
  -1   3   4     2346.34     2786.85     25.64 o 
   0   3   4     1657.89     1839.18     17.49 o 
   1   3   4      248.42      281.18      3.23 o 
   2   3   4      580.76      601.19      6.52 o 
   3   3   4      278.93      261.40      4.00 o 
   4   3   4        0.72       -1.39      1.39 o 
   5   3   4       83.20       78.11      3.73 o 
   6   3   4        2.10        5.25      2.79 o 
   7   3   4        8.13        4.51      3.34 o 
   8   3   4        9.60       12.55      6.00 o 
   9   3   4        0.07        0.22      3.98 o 
  10   3   4        0.01       -4.35      4.35 o 
  11   3   4        2.16        8.82      5.40 o 
 -13   4   4        0.00       -1.00      6.15 o 
 -12   4   4       19.26       13.96     11.37 o 
 -11   4   4      131.92      128.46     11.12 o 
 -10   4   4       47.90       45.99      3.95 o 
  -9   4   4        3.71        3.06      2.61 o 
  -8   4   4      337.89      342.45      6.01 o 
  -7   4   4      700.88      699.34      7.70 o 
  -6   4   4       10.05       13.55      1.33 o 
  -5   4   4       25.67       30.35      1.26 o 
  -4   4   4        2.72        0.08      0.70 o 
  -3   4   4        5.26        7.30      0.83 o 
  -2   4   4      896.15      927.47     10.98 o 
  -1   4   4     3162.78     3344.74     28.26 o 
   0   4   4     1490.61     1720.23     16.50 o 
   1   4   4      838.87      888.97      7.57 o 
   2   4   4     1633.43     1584.12     15.10 o 
   3   4   4        2.95        7.00      1.33 o 
   4   4   4     1013.89     1036.41     10.81 o 
   5   4   4      778.11      813.87     11.49 o 
   6   4   4       22.20       23.79      3.92 o 
   7   4   4      146.69      146.83      6.55 o 
   8   4   4        8.10        7.11      3.86 o 
   9   4   4        6.62       11.79      4.44 o 
  10   4   4        4.85        3.54      4.56 o 
  11   4   4        4.96        8.94      5.50 o 
 -13   5   4       17.98       16.39      7.03 o 
 -12   5   4       37.63       40.48      6.95 o 
 -11   5   4       29.51       37.11      5.96 o 
 -10   5   4      146.25      147.93      7.49 o 
  -9   5   4      340.77      340.55      8.00 o 
  -8   5   4        3.83       -0.29      2.46 o 
  -7   5   4      183.68      175.48      3.62 o 
  -6   5   4      402.68      414.21      4.79 o 
  -5   5   4       56.42       50.75      1.77 o 
  -4   5   4       18.30       20.59      1.54 o 
  -3   5   4      517.97      430.23      4.76 o 
  -2   5   4      181.15      222.57      2.96 o 
  -1   5   4     1881.92     2054.05     17.79 o 
   0   5   4      490.40      458.80      5.83 o 
   1   5   4      901.24     1051.67      9.05 o 
   2   5   4     1485.61     1624.28     15.48 o 
   3   5   4      510.86      525.96      6.28 o 
   4   5   4      965.55     1005.84     10.61 o 
   5   5   4      624.05      585.14      8.60 o 
   6   5   4      161.44      163.89      6.45 o 
   7   5   4        5.65        4.09      3.38 o 
   8   5   4        0.92        2.22      5.23 o 
   9   5   4       58.10       63.67      5.64 o 
  10   5   4        0.64       -1.82      6.13 o 
  11   5   4       27.25       29.22      7.93 o 
 -13   6   4       14.81       16.62      7.05 o 
 -12   6   4       14.61       20.89      6.28 o 
 -11   6   4       95.11       92.24      7.43 o 
 -10   6   4      113.61      111.31      5.69 o 
  -9   6   4       20.83       16.58      2.97 o 
  -8   6   4      254.37      221.98      4.76 o 
  -7   6   4       81.15       69.15      2.88 o 
  -6   6   4        5.01        5.03      1.29 o 
  -5   6   4     1015.98     1025.77      9.27 o 
  -4   6   4     1822.47     1949.73     16.23 o 
  -3   6   4      601.28      678.45      6.51 o 
  -2   6   4        0.75        3.07      0.87 o 
  -1   6   4     5953.77     6442.74     53.53 o 
   0   6   4       36.62       47.05      1.97 o 
   1   6   4      849.75      929.44      7.96 o 
   2   6   4     1355.50     1347.15     13.23 o 
   3   6   4      110.05       99.84      2.70 o 
   4   6   4       19.91       18.24      1.83 o 
   5   6   4       32.67       29.77      2.59 o 
   6   6   4      253.31      249.81      7.35 o 
   7   6   4       82.84       72.75      4.99 o 
   8   6   4      141.96      145.81      8.70 o 
   9   6   4       37.63       44.26      5.20 o 
  10   6   4       33.71       25.02      5.45 o 
  11   6   4        6.97        1.94      5.30 o 
 -13   7   4        4.92        2.54      6.23 o 
 -12   7   4       17.59       17.39      6.34 o 
 -11   7   4        1.87        0.99      4.76 o 
 -10   7   4       34.49       23.59      4.27 o 
  -9   7   4      148.16      140.00      6.49 o 
  -8   7   4      278.15      244.83      5.26 o 
  -7   7   4       67.84       57.00      2.40 o 
  -6   7   4       42.72       44.51      1.91 o 
  -5   7   4      464.81      451.53      4.91 o 
  -4   7   4     1148.25     1256.28     12.40 o 
  -3   7   4        1.18        2.89      0.62 o 
  -2   7   4       54.93       50.40      1.99 o 
  -1   7   4       95.79       85.69      2.07 o 
   0   7   4      467.40      606.98      6.04 o 
   1   7   4       82.25       97.76      2.47 o 
   2   7   4        2.71        3.06      1.20 o 
   3   7   4      826.51      828.00      8.84 o 
   4   7   4      427.11      410.12      6.20 o 
   5   7   4      369.07      406.28      7.07 o 
   6   7   4       55.81       63.17      4.43 o 
   7   7   4       76.54       92.91      5.42 o 
   8   7   4        2.35        1.86      3.69 o 
   9   7   4        1.69        5.75      4.09 o 
  10   7   4       35.30       46.67      6.43 o 
  11   7   4        0.72       -4.79      5.11 o 
 -13   8   4        0.22       -5.94      5.94 o 
 -12   8   4        9.65       14.86      6.33 o 
 -11   8   4       46.68       44.39      6.15 o 
 -10   8   4        5.46        0.18      3.34 o 
  -9   8   4        4.36        3.87      2.71 o 
  -8   8   4       22.68       17.75      2.56 o 
  -7   8   4      346.24      324.47      5.01 o 
  -6   8   4      495.55      501.79      6.04 o 
  -5   8   4       37.11       35.11      1.51 o 
  -4   8   4      283.08      321.93      5.12 o 
  -3   8   4      114.13      131.75      2.48 o 
  -2   8   4       16.50       33.69      1.21 o 
  -1   8   4     1266.89     1344.50     13.48 o 
   0   8   4      143.23      133.03      2.25 o 
   1   8   4     1337.41     1372.24     12.03 o 
   2   8   4        8.05        6.23      1.29 o 
   3   8   4       76.72       68.71      2.35 o 
   4   8   4      133.36      133.29      3.72 o 
   5   8   4        7.37        5.49      2.33 o 
   6   8   4        6.23       13.71      4.24 o 
   7   8   4       10.23       10.30      3.60 o 
   8   8   4        1.14       -3.84      3.84 o 
   9   8   4       21.54       28.74      5.04 o 
  10   8   4       18.85       27.30      5.53 o 
  11   8   4        0.69       -4.80      4.80 o 
 -13   9   4       20.68       25.93      7.35 o 
 -12   9   4       11.36       11.76      8.24 o 
 -11   9   4        5.56        3.94      5.11 o 
 -10   9   4        0.75       -2.33      3.52 o 
  -9   9   4       88.81      101.25      4.54 o 
  -8   9   4        0.05       -0.87      2.07 o 
  -7   9   4        3.39        1.15      1.79 o 
  -6   9   4      852.42      858.75      8.93 o 
  -5   9   4       53.07       51.39      1.89 o 
  -4   9   4       72.74       75.25      2.54 o 
  -3   9   4      164.41      158.53      4.20 o 
  -2   9   4        7.50       15.53      0.95 o 
  -1   9   4      105.95      115.58      3.52 o 
   0   9   4      627.60      716.36      6.12 o 
   1   9   4      412.67      463.42      5.16 o 
   2   9   4      302.15      257.59      4.24 o 
   3   9   4     1553.93     1563.92     14.94 o 
   4   9   4        0.21        2.58      1.70 o 
   5   9   4       91.16       93.38      3.72 o 
   6   9   4      393.70      364.95      9.08 o 
   7   9   4       78.69       76.98      5.68 o 
   8   9   4       13.70       15.84      4.06 o 
   9   9   4        6.83        4.80      4.26 o 
  10   9   4        0.88        3.73      4.85 o 
  11   9   4        0.04       -4.25      4.79 o 
 -13  10   4        0.06        3.14      6.47 o 
 -12  10   4        0.70       -5.09      5.09 o 
 -11  10   4        9.22       11.09      5.06 o 
 -10  10   4       29.82       25.44      4.90 o 
  -9  10   4        3.26        5.98      2.81 o 
  -8  10   4      102.81      100.06      6.83 o 
  -7  10   4      245.97      219.97      6.12 o 
  -6  10   4        8.66       13.64      1.90 o 
  -5  10   4       92.28       86.98      2.50 o 
  -4  10   4     2120.19     2179.49     18.16 o 
  -3  10   4      242.64      238.46      3.34 o 
  -2  10   4      994.68     1091.44     15.60 o 
  -1  10   4      230.12      227.23      4.23 o 
   0  10   4      190.35      198.12      2.76 o 
   1  10   4     1223.15     1278.85     11.55 o 
   2  10   4       70.91       63.32      2.71 o 
   3  10   4       89.65       75.48      2.73 o 
   4  10   4        9.55        5.93      1.93 o 
   5  10   4      360.38      345.86      7.09 o 
   6  10   4       28.52       27.76      6.26 o 
   7  10   4        0.06       -3.93      3.93 o 
   8  10   4       57.12       63.60      5.41 o 
   9  10   4        0.37        3.63      4.25 o 
  10  10   4        2.47       10.04      4.98 o 
  11  10   4        0.01        2.14      5.22 o 
 -13  11   4       20.18       27.52      7.81 o 
 -12  11   4       26.03       18.59      9.43 o 
 -11  11   4        9.92       13.10      5.36 o 
 -10  11   4      143.06      142.66      7.21 o 
  -9  11   4      305.30      304.84      8.46 o 
  -8  11   4      400.86      372.85      7.87 o 
  -7  11   4      207.87      193.17      4.62 o 
  -6  11   4     1999.81     1970.60     18.35 o 
  -5  11   4      754.04      739.24      8.11 o 
  -4  11   4      577.65      585.86      6.12 o 
  -3  11   4     3612.39     3699.58     28.74 o 
  -2  11   4      118.52       93.18      2.09 o 
  -1  11   4      285.91      297.55      3.60 o 
   0  11   4     1614.22     1434.38     12.41 o 
   1  11   4      717.11      752.59      7.62 o 
   2  11   4       62.00       64.63      2.37 o 
   3  11   4      162.90      151.53      4.16 o 
   4  11   4      921.97      916.03     13.56 o 
   5  11   4      359.45      341.24      7.14 o 
   6  11   4      229.86      222.46      7.36 o 
   7  11   4      205.68      202.95      7.74 o 
   8  11   4        2.59        2.10      4.53 o 
   9  11   4       66.88       65.71      5.92 o 
  10  11   4       65.85       74.11      6.73 o 
  11  11   4        1.88        2.65      5.07 o 
 -13  12   4        5.84       10.11      6.81 o 
 -12  12   4       31.45       39.05      6.96 o 
 -11  12   4        6.58        1.23      4.93 o 
 -10  12   4        7.07        7.14      4.09 o 
  -9  12   4        5.82        9.58      3.24 o 
  -8  12   4       68.42       73.99      3.92 o 
  -7  12   4       34.71       34.25      2.59 o 
  -6  12   4      232.42      262.16     11.41 o 
  -5  12   4     2998.36     2795.30     24.68 o 
  -4  12   4      274.51      243.87      3.87 o 
  -3  12   4        7.96       15.92      1.28 o 
  -2  12   4      774.92      794.82      8.10 o 
  -1  12   4       20.16        8.26      1.13 o 
   0  12   4      566.22      543.92      6.18 o 
   1  12   4      125.13      141.32      2.98 o 
   2  12   4      339.78      370.17      6.54 o 
   3  12   4      763.21      745.75      9.78 o 
   4  12   4       32.01       32.38      2.66 o 
   5  12   4       29.29       29.42      2.99 o 
   6  12   4       31.79       28.30      3.82 o 
   7  12   4        0.00       -1.73      3.46 o 
   8  12   4        1.25        2.07      3.85 o 
   9  12   4        3.44        4.19      4.66 o 
  10  12   4        1.12        4.98      5.33 o 
  11  12   4        8.89       10.08      5.71 o 
 -13  13   4        2.82       -0.01      6.31 o 
 -12  13   4        0.47        0.29      5.66 o 
 -11  13   4        0.32       -4.69      4.69 o 
 -10  13   4        0.90       -0.86      4.22 o 
  -9  13   4        2.20        3.28      3.09 o 
  -8  13   4       40.14       35.40      3.25 o 
  -7  13   4        3.41        4.09      1.97 o 
  -6  13   4      198.33      210.14      4.31 o 
  -5  13   4        5.74       11.04      1.82 o 
  -4  13   4      187.12      176.88      3.70 o 
  -3  13   4        0.37       -0.85      1.23 o 
  -2  13   4        5.23        5.72      1.28 o 
  -1  13   4      428.87      398.59      5.00 o 
   0  13   4        2.61        1.23      1.16 o 
   1  13   4       34.01       43.93      1.90 o 
   2  13   4      127.59      116.43      3.51 o 
   3  13   4      549.09      504.30      9.49 o 
   4  13   4        1.10       -2.09      2.09 o 
   5  13   4      303.69      280.25      7.06 o 
   6  13   4      242.10      259.95      8.08 o 
   7  13   4       17.02       20.33      4.11 o 
   8  13   4        0.34       -0.14      3.63 o 
   9  13   4       55.82       61.40      8.27 o 
  10  13   4        0.05       -0.66      4.79 o 
  11  13   4        1.08       -2.53      5.00 o 
 -12  14   4        5.71        1.12      5.92 o 
 -11  14   4        2.19        2.27      6.03 o 
 -10  14   4        0.21       -1.72      3.85 o 
  -9  14   4      109.47      104.60      5.45 o 
  -8  14   4       27.67       16.98      3.00 o 
  -7  14   4       38.08       36.76      2.68 o 
  -6  14   4      212.06      188.32      4.77 o 
  -5  14   4        3.81        2.39      1.82 o 
  -4  14   4        1.19       -1.56      1.56 o 
  -3  14   4       36.38       36.51      1.96 o 
  -2  14   4       56.56       49.65      2.00 o 
  -1  14   4       37.67       37.56      1.73 o 
   0  14   4        1.72        5.94      1.36 o 
   1  14   4      197.11      177.45      3.49 o 
   2  14   4      214.06      199.55      5.18 o 
   3  14   4       74.16       91.94      3.81 o 
   4  14   4       26.00       25.82      3.04 o 
   5  14   4      174.42      181.52      6.11 o 
   6  14   4        0.06        5.38      3.48 o 
   7  14   4       13.21       16.69      4.84 o 
   8  14   4        2.71       -3.70      3.81 o 
   9  14   4        1.57       -4.40      4.40 o 
  10  14   4        7.38        5.88      4.99 o 
  11  14   4        1.99        3.66      5.36 o 
 -12  15   4       21.69       27.63      7.23 o 
 -11  15   4        5.76        4.54      5.51 o 
 -10  15   4       35.70       44.22      5.51 o 
  -9  15   4      137.58      143.48      6.32 o 
  -8  15   4        6.11       -0.16      2.93 o 
  -7  15   4        3.13        2.35      2.46 o 
  -6  15   4      638.79      627.92      9.82 o 
  -5  15   4      454.49      451.93      6.63 o 
  -4  15   4        2.55        0.15      1.69 o 
  -3  15   4     1464.36     1458.22     14.78 o 
  -2  15   4      147.31      136.48      3.08 o 
  -1  15   4      113.27      106.10      2.79 o 
   0  15   4     2267.60     2305.89     21.51 o 
   1  15   4      566.00      540.11      6.57 o 
   2  15   4        1.00       -1.83      1.83 o 
   3  15   4     1230.63     1149.27     14.57 o 
   4  15   4        6.44        6.96      2.69 o 
   5  15   4       10.72        6.80      3.16 o 
   6  15   4      321.10      301.22      8.84 o 
   7  15   4       42.12       42.50      4.86 o 
   8  15   4       63.50       65.78      5.79 o 
   9  15   4       12.34       13.46      5.04 o 
  10  15   4       24.64       24.98      5.68 o 
 -12  16   4        0.12        4.22      6.38 o 
 -11  16   4        2.94       -2.18      5.24 o 
 -10  16   4        9.13       13.72      6.53 o 
  -9  16   4        0.16       -1.14      3.21 o 
  -8  16   4       73.20       70.50      4.57 o 
  -7  16   4       57.43       53.83      3.58 o 
  -6  16   4       25.33       33.79      2.86 o 
  -5  16   4       79.17       89.04      3.27 o 
  -4  16   4       29.55       27.57      2.20 o 
  -3  16   4      756.88      756.37      9.04 o 
  -2  16   4      184.37      170.24      3.54 o 
  -1  16   4      443.40      408.15      5.56 o 
   0  16   4        8.16       11.90      1.72 o 
   1  16   4      139.57      134.42      3.30 o 
   2  16   4       99.03       82.24      3.56 o 
   3  16   4     1131.82     1022.66     13.47 o 
   4  16   4       61.66       56.97      3.72 o 
   5  16   4       46.64       36.50      4.00 o 
   6  16   4      192.02      181.49      7.33 o 
   7  16   4        6.24        7.70      4.91 o 
   8  16   4       44.23       51.43      5.66 o 
   9  16   4        0.01       -4.40      4.40 o 
  10  16   4       28.59       36.95      6.24 o 
 -12  17   4       17.88       29.54      7.52 o 
 -11  17   4        2.02        4.41      5.53 o 
 -10  17   4      100.83      100.41     10.29 o 
  -9  17   4      135.44      137.71      7.53 o 
  -8  17   4       24.41       24.74      3.92 o 
  -7  17   4      436.63      439.44      8.77 o 
  -6  17   4      110.80      119.06      4.82 o 
  -5  17   4        3.05        2.54      2.08 o 
  -4  17   4       21.11       11.22      1.87 o 
  -3  17   4     2440.06     2440.41     22.26 o 
  -2  17   4      929.27      933.46     10.06 o 
  -1  17   4        3.36        0.39      1.51 o 
   0  17   4     1499.97     1445.90     14.73 o 
   1  17   4     1038.08     1058.32     11.57 o 
   2  17   4      249.42      225.46      5.50 o 
   3  17   4      883.46      844.86     12.91 o 
   4  17   4       89.84       85.47      4.35 o 
   5  17   4      138.36      133.94      6.39 o 
   6  17   4      200.28      195.81      7.51 o 
   7  17   4        2.69        2.11      3.73 o 
   8  17   4        8.49        6.01      4.38 o 
   9  17   4       29.24       24.03      5.54 o 
  10  17   4       19.11       24.29      5.87 o 
 -12  18   4        2.03        1.29      6.28 o 
 -11  18   4        1.77       -0.31      5.28 o 
 -10  18   4       26.00       27.18      5.25 o 
  -9  18   4        0.54        8.33      4.26 o 
  -8  18   4       15.44       24.49      3.76 o 
  -7  18   4       43.42       44.37      3.53 o 
  -6  18   4      154.45      147.10      5.40 o 
  -5  18   4       25.36       23.79      2.63 o 
  -4  18   4       17.79       13.90      1.92 o 
  -3  18   4       28.09       36.08      2.34 o 
  -2  18   4       84.41       79.51      4.39 o 
  -1  18   4       51.41       35.94      2.60 o 
   0  18   4       86.85       88.61      3.03 o 
   1  18   4      589.97      562.76      7.23 o 
   2  18   4        4.06       -1.30      2.27 o 
   3  18   4        3.50        2.92      2.83 o 
   4  18   4       78.45       77.31      4.72 o 
   5  18   4       82.48       79.24      5.14 o 
   6  18   4        1.54        1.65      3.52 o 
   7  18   4        5.20       12.73      4.17 o 
   8  18   4       70.17       73.86      6.22 o 
   9  18   4        0.03       -4.54      4.54 o 
  10  18   4        2.53        1.09      8.74 o 
 -12  19   4        3.30       -4.53      6.16 o 
 -11  19   4        5.88        5.76      6.28 o 
 -10  19   4        6.84        5.04      4.50 o 
  -9  19   4        6.10        4.16      4.29 o 
  -8  19   4        2.22        2.90      3.19 o 
  -7  19   4        3.90        2.19      2.87 o 
  -6  19   4       60.69       52.61      3.82 o 
  -5  19   4      234.21      214.51      6.22 o 
  -4  19   4      222.70      206.15      4.55 o 
  -3  19   4      221.30      215.62      4.65 o 
  -2  19   4       87.43       94.30      3.38 o 
  -1  19   4      144.61      132.18      3.57 o 
   0  19   4       39.37       37.17      2.38 o 
   1  19   4      198.92      203.56      4.55 o 
   2  19   4      221.53      215.80      5.55 o 
   3  19   4      168.53      169.09      5.63 o 
   4  19   4        0.05        2.09      2.86 o 
   5  19   4        3.32       -0.90      3.27 o 
   6  19   4        3.12        0.68      3.70 o 
   7  19   4        3.42        1.92      3.90 o 
   8  19   4        5.80        1.39      4.30 o 
   9  19   4        2.11       -4.44      4.77 o 
  10  19   4        0.01       -0.09      6.25 o 
 -11  20   4       27.89       40.39      7.73 o 
 -10  20   4        0.18       -5.22      5.22 o 
  -9  20   4        3.17        8.71      4.44 o 
  -8  20   4       89.35       91.60      6.32 o 
  -7  20   4       30.64       29.84      3.78 o 
  -6  20   4        1.88        3.29      2.63 o 
  -5  20   4      120.87      110.78      4.75 o 
  -4  20   4       63.47       70.24      2.97 o 
  -3  20   4       25.73       23.86      2.22 o 
  -2  20   4      644.02      638.01      8.53 o 
  -1  20   4      331.66      294.06      5.19 o 
   0  20   4       84.94       87.54      3.51 o 
   1  20   4      161.26      158.50      4.57 o 
   2  20   4        0.47        1.20      2.27 o 
   3  20   4       99.32      104.18      4.94 o 
   4  20   4       47.30       40.83      4.12 o 
   5  20   4      114.88      112.55      5.97 o 
   6  20   4       94.59       86.24      5.79 o 
   7  20   4        4.20       -0.11      5.62 o 
   8  20   4        9.12       14.17      4.83 o 
   9  20   4        0.56       -0.83      5.56 o 
  10  20   4        1.32        7.39      6.28 o 
 -11  21   4        2.15        5.06      6.57 o 
 -10  21   4        5.24        2.71      4.65 o 
  -9  21   4      186.72      194.84      9.18 o 
  -8  21   4       10.85       12.79      4.36 o 
  -7  21   4       39.94       48.54      4.86 o 
  -6  21   4       32.89       35.89      3.80 o 
  -5  21   4       16.65       19.41      3.03 o 
  -4  21   4       44.77       53.67      3.09 o 
  -3  21   4      131.01      126.28      4.10 o 
  -2  21   4      283.39      275.09      5.38 o 
  -1  21   4       34.75       42.13      2.66 o 
   0  21   4      275.25      252.73      5.82 o 
   1  21   4       62.47       54.49      3.04 o 
   2  21   4        4.64        5.01      2.44 o 
   3  21   4      163.78      149.67      5.66 o 
   4  21   4      136.18      124.70      5.87 o 
   5  21   4       72.47       82.23      5.53 o 
   6  21   4        0.23        2.51      3.74 o 
   7  21   4       45.25       39.26      5.16 o 
   8  21   4        4.13       -0.10      4.39 o 
   9  21   4       14.68       14.07      6.46 o 
 -11  22   4        3.91        4.94      6.59 o 
 -10  22   4        8.41       18.78      6.16 o 
  -9  22   4       32.49       28.29      5.20 o 
  -8  22   4      156.81      160.53      8.09 o 
  -7  22   4      222.44      261.52      9.47 o 
  -6  22   4       10.35        5.26      2.97 o 
  -5  22   4      397.28      401.04     10.68 o 
  -4  22   4      525.88      499.82      9.05 o 
  -3  22   4        8.12       10.58      2.74 o 
  -2  22   4      194.46      189.23      5.65 o 
  -1  22   4     1120.75     1104.02     17.32 o 
   0  22   4       43.96       44.78      3.07 o 
   1  22   4        1.96       -2.22      2.22 o 
   2  22   4      499.96      490.75      9.07 o 
   3  22   4        0.22       -2.69      2.69 o 
   4  22   4      215.13      196.93      7.45 o 
   5  22   4      298.62      285.90      9.03 o 
   6  22   4        8.99        6.76      4.06 o 
   7  22   4       23.58       24.15      4.90 o 
   8  22   4       35.71       36.77      6.79 o 
   9  22   4       13.34       14.97      6.58 o 
 -11  23   4        4.23       -0.44      6.34 o 
 -10  23   4       15.08        8.53      6.26 o 
  -9  23   4       53.19       52.67      6.12 o 
  -8  23   4        1.01        9.56      4.59 o 
  -7  23   4      112.23      136.97      7.35 o 
  -6  23   4        1.03       -2.29      2.70 o 
  -5  23   4       40.51       39.46      3.75 o 
  -4  23   4       38.25       41.37      3.35 o 
  -3  23   4      518.22      487.92      9.99 o 
  -2  23   4        3.20        1.11      2.73 o 
  -1  23   4        9.46       17.04      2.80 o 
   0  23   4      125.95      115.67      4.40 o 
   1  23   4        1.72       -1.11      2.16 o 
   2  23   4       18.42       19.39      5.23 o 
   3  23   4        8.43        7.80      3.63 o 
   4  23   4        1.00        0.30      4.26 o 
   5  23   4       13.57       15.20      5.34 o 
   6  23   4        0.28       -3.82      3.82 o 
   7  23   4        1.59       -0.50      4.00 o 
   8  23   4        6.62        0.27      5.49 o 
   9  23   4        1.26        8.41      6.21 o 
 -10  24   4        2.34        1.65      6.33 o 
  -9  24   4        3.87        4.78      4.73 o 
  -8  24   4       10.00       12.92      4.75 o 
  -7  24   4        0.66        2.91      4.08 o 
  -6  24   4        0.23       -0.48      3.84 o 
  -5  24   4       20.30       15.79      3.30 o 
  -4  24   4        2.35        1.56      2.46 o 
  -3  24   4        9.34        3.00      2.75 o 
  -2  24   4       59.82       53.43      4.24 o 
  -1  24   4        0.03       -2.75      2.75 o 
   0  24   4       20.78       14.99      2.98 o 
   1  24   4      216.14      194.63      6.05 o 
   2  24   4      114.03      122.49      5.34 o 
   3  24   4       54.85       54.74      4.32 o 
   4  24   4       37.07       36.22      4.55 o 
   5  24   4       13.28       26.11      7.24 o 
   6  24   4       10.19        5.33      4.36 o 
   7  24   4        0.34        0.79      4.90 o 
   8  24   4        0.03       -5.18      5.18 o 
   9  24   4        0.01       -5.77      5.77 o 
 -10  25   4        0.03        3.71     11.71 o 
  -9  25   4        0.10        5.04      4.89 o 
  -8  25   4       23.05       20.55      5.14 o 
  -7  25   4        0.83       -3.20      3.99 o 
  -6  25   4        3.24       -0.18      4.03 o 
  -5  25   4        0.11        3.34      3.44 o 
  -4  25   4       17.89       16.31      3.02 o 
  -3  25   4        5.76        2.55      2.80 o 
  -2  25   4      104.89      103.41      5.43 o 
  -1  25   4      245.96      245.45      7.85 o 
   0  25   4       15.36        7.38      6.12 o 
   1  25   4        1.52        1.11      2.55 o 
   2  25   4        0.28        5.49      3.22 o 
   3  25   4        5.44        4.37      3.20 o 
   4  25   4        0.85        1.32      3.65 o 
   5  25   4       13.36       20.98      4.52 o 
   6  25   4       36.07       42.69      6.51 o 
   7  25   4        0.02       -4.83      4.83 o 
   8  25   4        4.28       -3.14      5.64 o 
 -10  26   4        8.12        3.20      6.54 o 
  -9  26   4       11.90       20.72      5.91 o 
  -8  26   4      145.24      156.33      8.57 o 
  -7  26   4      112.14      112.55      7.50 o 
  -6  26   4        1.87        0.15      4.25 o 
  -5  26   4       78.36       83.81      5.79 o 
  -4  26   4      103.38       94.51      5.17 o 
  -3  26   4        8.84       10.89      3.57 o 
  -2  26   4      162.53      185.89      7.99 o 
  -1  26   4      181.42      191.31      8.41 o 
   0  26   4       88.92       80.85      6.00 o 
   1  26   4       76.27       67.83      5.84 o 
   2  26   4      150.61      159.03      7.09 o 
   3  26   4      182.08      177.49      7.65 o 
   4  26   4      112.95      116.14      7.54 o 
   5  26   4      202.27      176.82      9.29 o 
   6  26   4        5.97        8.84      5.36 o 
   7  26   4        0.12       -0.72      7.40 o 
   8  26   4       12.24        8.84      7.80 o 
  -9  27   4        2.51        4.80      5.28 o 
  -8  27   4        6.79       17.04      5.28 o 
  -7  27   4       39.21       50.51      7.69 o 
  -6  27   4       12.08        6.05      4.67 o 
  -5  27   4       25.56       45.10      5.08 o 
  -4  27   4        6.27        6.99      3.45 o 
  -3  27   4       29.87       23.07      4.04 o 
  -2  27   4        1.98        7.25      5.48 o 
  -1  27   4        7.68        0.21      3.74 o 
   0  27   4        0.87       -2.27      3.49 o 
   1  27   4        7.65       11.41      3.95 o 
   2  27   4        4.36        7.06      5.40 o 
   3  27   4        3.48        2.40      4.33 o 
   4  27   4       15.53       23.38      5.43 o 
   5  27   4       33.21       55.02      6.93 o 
   6  27   4        3.58        1.00      4.97 o 
   7  27   4        6.22       -5.16      5.16 o 
   8  27   4        0.09        3.37      6.26 o 
  -9  28   4        5.95       -4.82      4.82 o 
  -8  28   4       31.84       36.39      6.05 o 
  -7  28   4        5.29        3.99      4.67 o 
  -6  28   4        6.82        5.47      4.90 o 
  -5  28   4      463.40      467.67     14.75 o 
  -4  28   4      183.40      198.41      8.26 o 
  -3  28   4        4.93        4.54      3.51 o 
  -2  28   4       94.16      109.62      6.84 o 
  -1  28   4      142.94      157.01      7.83 o 
   0  28   4        5.74        1.80      3.98 o 
   1  28   4       35.43       39.15      5.94 o 
   2  28   4       78.25       89.95      6.87 o 
   3  28   4       87.89       82.65      6.89 o 
   4  28   4       89.58       98.47      7.56 o 
   5  28   4       68.85       78.81      7.66 o 
   6  28   4        1.19        4.16      5.46 o 
   7  28   4        0.89        6.03      5.91 o 
  -9  29   4        0.12       -4.71      5.08 o 
  -8  29   4       16.82       21.78      6.23 o 
  -7  29   4        0.01        3.66      4.87 o 
  -6  29   4        1.18        2.05      4.39 o 
  -5  29   4        4.09       10.68      5.11 o 
  -4  29   4        1.63        6.83      3.66 o 
  -3  29   4        0.98       -3.81      3.81 o 
  -2  29   4        0.07       -1.11      3.99 o 
  -1  29   4       53.53       61.65      5.77 o 
   0  29   4        0.25       -3.46      3.83 o 
   1  29   4       72.36       68.54      5.52 o 
   2  29   4       15.57       19.26      5.06 o 
   3  29   4       29.54       31.01      5.64 o 
   4  29   4        3.84        7.45      6.19 o 
   5  29   4        3.11        9.88      6.60 o 
   6  29   4       34.61       36.10      7.47 o 
   7  29   4        1.40       10.40      7.24 o 
  -8  30   4        6.89        7.01      5.61 o 
  -7  30   4       11.16       16.80      5.47 o 
  -6  30   4       24.04       25.00     12.00 o 
  -5  30   4        4.92       12.75      5.11 o 
  -4  30   4        0.90        4.78      3.99 o 
  -3  30   4       16.88       16.35      4.35 o 
  -2  30   4       22.13       23.92      5.06 o 
  -1  30   4       25.63       30.72      5.30 o 
   0  30   4       34.03       33.33      5.40 o 
   1  30   4        5.67        6.11      4.06 o 
   2  30   4        3.82       -2.31      6.48 o 
   3  30   4        5.21        6.18      4.96 o 
   4  30   4        3.37        2.10      4.89 o 
   5  30   4        2.51       14.07      5.83 o 
   6  30   4        6.59        4.83      6.07 o 
   7  30   4        0.00        1.87      6.24 o 
  -8  31   4        0.71       -3.47      5.26 o 
  -7  31   4       56.39       60.48      7.55 o 
  -6  31   4        9.89        9.37      5.07 o 
  -5  31   4        3.25        2.03      4.92 o 
  -4  31   4        8.36       10.22      4.46 o 
  -3  31   4        0.05       -3.23      4.76 o 
  -2  31   4        1.00        4.70      4.48 o 
  -1  31   4        4.71       -0.21      4.96 o 
   0  31   4       53.89       56.37      6.45 o 
   1  31   4       74.13       72.79      5.91 o 
   2  31   4        4.72        1.12      4.86 o 
   3  31   4        8.43        5.13      4.98 o 
   4  31   4        0.20       -1.99      4.71 o 
   5  31   4        0.01        5.55      5.61 o 
   6  31   4       12.75       21.01      6.48 o 
  -7  32   4       30.40       49.66      9.41 o 
  -6  32   4        0.85       -5.08      5.08 o 
  -5  32   4       47.47       49.18      9.47 o 
  -4  32   4      121.54      118.24      8.98 o 
  -3  32   4        0.32       -4.75      4.75 o 
  -2  32   4       44.34       58.00      7.08 o 
  -1  32   4       29.19       25.38      5.53 o 
   0  32   4       16.82       27.82      5.68 o 
   1  32   4       34.22       48.30      5.57 o 
   2  32   4       23.76       21.32      9.19 o 
   3  32   4        1.30       -2.34      4.48 o 
   4  32   4       11.11        9.45      7.63 o 
   5  32   4       47.64       62.64      9.60 o 
   6  32   4       19.98       31.84      7.47 o 
  -7  33   4       55.73       73.50      8.35 o 
  -6  33   4       29.26       36.37      6.84 o 
  -5  33   4        8.07       13.44      6.04 o 
  -4  33   4        5.96        4.81      4.71 o 
  -3  33   4       42.41       63.63      7.40 o 
  -2  33   4        7.37        9.83      4.66 o 
  -1  33   4       25.52       27.16      5.88 o 
   0  33   4      122.20      110.39      8.16 o 
   1  33   4       70.91       75.29      7.47 o 
   2  33   4        1.10        0.59      5.03 o 
   3  33   4        4.08       11.61      5.55 o 
   4  33   4        5.92       12.09      5.95 o 
   5  33   4        0.82        8.48      6.07 o 
  -6  34   4        0.09        0.69      5.68 o 
  -5  34   4       51.71       57.45      7.60 o 
  -4  34   4        5.21        3.54      4.63 o 
  -3  34   4        0.73        6.93      4.58 o 
  -2  34   4       20.51       18.72      7.52 o 
  -1  34   4        0.03       -4.71      4.71 o 
   0  34   4        0.44        8.05      4.70 o 
   1  34   4        0.00        3.71      4.64 o 
   2  34   4       19.81       18.85      5.83 o 
   3  34   4        6.37       14.99      5.71 o 
   4  34   4        7.19        6.86      7.20 o 
  -5  35   4        0.38        2.12      5.60 o 
  -4  35   4        6.34       -1.54      5.47 o 
  -3  35   4        2.50        3.81      4.88 o 
  -2  35   4        6.37        1.84      5.35 o 
  -1  35   4        0.01        1.69      5.20 o 
   0  35   4        0.52        3.52      5.63 o 
   1  35   4       40.82       43.18      5.93 o 
   2  35   4       24.41       29.92      6.65 o 
   3  35   4        8.16       17.03      6.19 o 
   4  35   4        1.46       -4.10      5.54 o 
  -4  36   4        0.20        7.57      6.06 o 
  -3  36   4        6.25        7.25      5.13 o 
  -2  36   4       27.14       27.72      6.84 o 
  -1  36   4        8.08        0.48      6.29 o 
   0  36   4       15.48       16.44      6.25 o 
   1  36   4        1.13        8.70      5.33 o 
   2  36   4        0.68        0.11      5.84 o 
   3  36   4        0.43        0.25      5.61 o 
  -3  37   4       14.27        8.80      5.22 o 
  -2  37   4       19.40       20.36      6.81 o 
  -1  37   4       10.37       13.41      6.34 o 
   0  37   4       58.52       70.36     14.89 o 
   1  37   4       29.21       31.75     15.61 o 
 -13   1   5       29.47       42.23      7.34 o 
 -12   1   5        1.35       -0.61      5.27 o 
 -11   1   5        5.98       11.43      4.38 o 
 -10   1   5       10.18        5.67      3.58 o 
  -9   1   5      174.04      146.94      4.43 o 
  -8   1   5       26.25       26.14      2.39 o 
  -7   1   5        7.09        8.68      1.58 o 
  -6   1   5      236.60      246.20      3.27 o 
  -5   1   5      142.75      151.30      2.67 o 
  -4   1   5       11.38       10.90      1.05 o 
  -3   1   5      743.19      864.62     19.55 o 
  -2   1   5      538.85      636.55     20.55 o 
  -1   1   5      888.88     1082.66     11.56 o 
   0   1   5      351.21      410.82      4.93 o 
   1   1   5       19.06       36.75      1.41 o 
   2   1   5        9.78        9.46      1.30 o 
   3   1   5      278.00      283.64      4.25 o 
   4   1   5        8.27        7.60      1.69 o 
   5   1   5       22.04       22.15      3.04 o 
   6   1   5      169.00      139.70      5.91 o 
   7   1   5        5.79       12.63      4.09 o 
   8   1   5       20.27       29.56      4.77 o 
   9   1   5        8.81        5.85      4.35 o 
  10   1   5        0.94       -3.03      4.70 o 
  11   1   5        1.58       -2.27      4.96 o 
 -13   2   5       14.40       20.00      6.65 o 
 -12   2   5       20.34       24.63      6.25 o 
 -11   2   5      138.28      146.77     11.15 o 
 -10   2   5       54.10       57.43      4.39 o 
  -9   2   5       45.52       43.30      3.00 o 
  -8   2   5     1059.94     1037.54     11.35 o 
  -7   2   5      209.02      220.89      3.97 o 
  -6   2   5      644.79      635.51      6.38 o 
  -5   2   5      792.16      807.76      8.48 o 
  -4   2   5     1733.58     1836.70     17.53 o 
  -3   2   5      424.18      525.98     11.56 o 
  -2   2   5      562.72      553.20     13.02 o 
  -1   2   5        5.58        1.24      0.60 o 
   0   2   5      122.50      122.44      2.55 o 
   1   2   5     3195.63     3542.58     30.63 o 
   2   2   5     1960.47     2042.25     17.46 o 
   3   2   5      134.41      118.97      2.93 o 
   4   2   5       97.74       99.72      3.00 o 
   5   2   5      397.19      368.81      7.43 o 
   6   2   5        0.52       -2.87      2.87 o 
   7   2   5      539.12      551.53     12.13 o 
   8   2   5       80.79       99.76      6.27 o 
   9   2   5       17.44       21.89      4.84 o 
  10   2   5       18.26       18.81      6.00 o 
  11   2   5        8.97       12.67      6.85 o 
 -13   3   5        8.74       16.45     10.63 o 
 -12   3   5        0.89        3.27      5.37 o 
 -11   3   5        1.22       -2.86      3.98 o 
 -10   3   5      144.86      138.21      5.45 o 
  -9   3   5       52.04       50.65      3.16 o 
  -8   3   5       11.08        5.70      2.40 o 
  -7   3   5        8.40       11.92      1.69 o 
  -6   3   5       77.29       74.51      2.89 o 
  -5   3   5       76.05       82.84      2.27 o 
  -4   3   5      458.37      525.96      6.00 o 
  -3   3   5      439.46      496.39     12.13 o 
  -2   3   5     2214.27     2594.30     49.86 o 
  -1   3   5      342.58      493.85      5.38 o 
   0   3   5       14.61        5.04      1.11 o 
   1   3   5        3.28        7.47      1.09 o 
   2   3   5      148.74      141.86      3.03 o 
   3   3   5      829.38      869.03      9.21 o 
   4   3   5      177.64      176.07      4.04 o 
   5   3   5       18.04       15.31      2.90 o 
   6   3   5       25.45       42.62      4.06 o 
   7   3   5        0.03        0.31      3.61 o 
   8   3   5        3.99       10.79      4.22 o 
   9   3   5        8.63        6.50      4.43 o 
  10   3   5        0.37       -4.60      4.60 o 
  11   3   5        0.53        8.77      6.20 o 
 -13   4   5        0.22       -5.43      5.43 o 
 -12   4   5       31.46       37.11      6.64 o 
 -11   4   5      100.82      102.72      6.26 o 
 -10   4   5       48.12       43.14      3.81 o 
  -9   4   5       77.13       65.56      3.54 o 
  -8   4   5      220.27      213.98      4.73 o 
  -7   4   5        4.29        2.41      1.55 o 
  -6   4   5      191.41      170.14      3.82 o 
  -5   4   5      337.06      379.13      4.93 o 
  -4   4   5       33.12       33.54      1.40 o 
  -3   4   5      379.98      464.36      6.70 o 
  -2   4   5      322.02      315.05      6.35 o 
  -1   4   5       73.72       66.46      2.80 o 
   0   4   5      649.09      735.34     12.38 o 
   1   4   5     2479.87     2594.75     22.13 o 
   2   4   5      293.83      300.34      4.48 o 
   3   4   5      169.71      186.84      3.72 o 
   4   4   5       19.94       22.05      1.96 o 
   5   4   5      476.49      458.84      8.29 o 
   6   4   5      206.10      204.39      7.10 o 
   7   4   5        6.39       -2.11      3.96 o 
   8   4   5      112.07      106.74      6.38 o 
   9   4   5        0.23       -3.19      4.04 o 
  10   4   5       36.30       36.70      5.83 o 
  11   4   5       10.35        4.99      6.31 o 
 -13   5   5        0.05       -5.11     10.22 o 
 -12   5   5        0.49       -5.19      5.19 o 
 -11   5   5        0.71       -3.75      3.75 o 
 -10   5   5       17.43       13.70      3.17 o 
  -9   5   5        1.17       -2.37      2.37 o 
  -8   5   5      106.72       93.41      3.64 o 
  -7   5   5        0.18       -1.48      1.48 o 
  -6   5   5       97.48       87.81      2.19 o 
  -5   5   5       62.61       57.43      2.61 o 
  -4   5   5       27.95       25.56      1.40 o 
  -3   5   5      509.14      526.46      6.88 o 
  -2   5   5      487.18      531.34     11.33 o 
  -1   5   5      772.71      890.95     10.08 o 
   0   5   5       12.96       10.73      0.89 o 
   1   5   5        0.54       -0.55      0.86 o 
   2   5   5        8.70        9.66      1.41 o 
   3   5   5      479.06      480.38      6.17 o 
   4   5   5      147.12      138.73      3.57 o 
   5   5   5       54.22       41.11      3.38 o 
   6   5   5       22.91       24.21      3.79 o 
   7   5   5       61.23       45.47      4.68 o 
   8   5   5       10.75        7.57      6.24 o 
   9   5   5       19.37       25.69      4.98 o 
  10   5   5       11.74        4.39      4.89 o 
  11   5   5        3.17       11.89      6.64 o 
 -13   6   5        1.98       -1.16      5.73 o 
 -12   6   5        2.16       -4.96      5.13 o 
 -11   6   5       18.08       13.10      5.22 o 
 -10   6   5       54.73       57.40      4.10 o 
  -9   6   5        1.17        0.41      2.38 o 
  -8   6   5      153.43      136.89      4.09 o 
  -7   6   5       60.72       63.26      2.56 o 
  -6   6   5       57.56       54.74      1.91 o 
  -5   6   5      951.05      940.64      8.25 o 
  -4   6   5     1822.65     1904.25     19.09 o 
  -3   6   5      261.22      315.28      4.45 o 
  -2   6   5        0.75        0.25      0.56 o 
  -1   6   5      305.31      344.34      4.37 o 
   0   6   5       90.59       87.02      2.97 o 
   1   6   5      590.19      600.82      5.90 o 
   2   6   5       20.00       23.61      1.75 o 
   3   6   5      712.37      731.09      8.26 o 
   4   6   5      264.61      264.47      4.81 o 
   5   6   5        0.35       -0.45      2.58 o 
   6   6   5       49.63       41.51      4.12 o 
   7   6   5        0.03       -3.30      3.30 o 
   8   6   5        2.07       -0.04      3.72 o 
   9   6   5        5.73        9.59      4.64 o 
  10   6   5        5.93        4.54      5.02 o 
  11   6   5        0.05       -4.55      6.04 o 
 -13   7   5       36.70       36.54      7.42 o 
 -12   7   5        2.18       -4.88      4.88 o 
 -11   7   5        5.84        4.73      5.86 o 
 -10   7   5      113.46      103.45      4.83 o 
  -9   7   5       73.08       85.28      4.04 o 
  -8   7   5       29.37       23.56      2.44 o 
  -7   7   5      243.11      226.54      4.54 o 
  -6   7   5      306.82      304.09      4.47 o 
  -5   7   5      113.13      117.61      2.93 o 
  -4   7   5     2162.75     2227.93     18.96 o 
  -3   7   5       83.75       96.78      2.63 o 
  -2   7   5      627.89      611.88      7.55 o 
  -1   7   5      309.26      301.33      3.63 o 
   0   7   5      113.07      129.50      2.57 o 
   1   7   5     1561.86     1575.41     13.28 o 
   2   7   5       50.19       40.22      1.97 o 
   3   7   5      281.04      280.74      4.64 o 
   4   7   5      230.62      196.20      5.56 o 
   5   7   5      324.91      339.76      7.20 o 
   6   7   5      219.86      212.22      7.17 o 
   7   7   5       88.52      101.68      5.84 o 
   8   7   5        2.15        3.22      3.97 o 
   9   7   5       21.40       26.80      5.19 o 
  10   7   5        1.40       -4.48      4.91 o 
  11   7   5        2.05       -5.33      5.33 o 
 -13   8   5        1.78       -5.02      9.23 o 
 -12   8   5       13.19        7.60      5.35 o 
 -11   8   5       48.98       53.92      7.96 o 
 -10   8   5       46.31       39.05      3.80 o 
  -9   8   5       11.21       14.48      2.84 o 
  -8   8   5       73.51       65.32      3.07 o 
  -7   8   5        7.50        7.60      1.88 o 
  -6   8   5       82.16       73.52      3.50 o 
  -5   8   5      884.12      893.42      9.97 o 
  -4   8   5     2795.83     2837.90     34.24 o 
  -3   8   5        0.35        0.87      0.88 o 
  -2   8   5      912.47      921.78      9.58 o 
  -1   8   5     2801.83     3122.06     23.95 o 
   0   8   5      758.46      872.56      8.40 o 
   1   8   5      316.10      327.89      4.30 o 
   2   8   5      212.41      210.28      3.97 o 
   3   8   5       88.78       76.98      2.60 o 
   4   8   5      232.86      207.02      4.77 o 
   5   8   5       67.97       61.78      3.71 o 
   6   8   5        7.96        9.53      3.34 o 
   7   8   5        3.57       -0.58      3.30 o 
   8   8   5       82.92       94.27      6.31 o 
   9   8   5        0.02        3.75      4.50 o 
  10   8   5        0.17        5.58      5.79 o 
  11   8   5       13.47       15.83      6.89 o 
 -13   9   5       15.46       18.35      6.88 o 
 -12   9   5        7.90        7.23      5.28 o 
 -11   9   5       32.51       34.69      5.67 o 
 -10   9   5       72.08       81.39      4.72 o 
  -9   9   5      184.54      196.44      6.90 o 
  -8   9   5       25.06       17.79      2.48 o 
  -7   9   5       47.22       44.45      2.50 o 
  -6   9   5     1910.47     1846.68     18.22 o 
  -5   9   5       10.99       10.40      1.52 o 
  -4   9   5      921.60      943.86      9.46 o 
  -3   9   5      880.94      953.58      8.70 o 
  -2   9   5        5.76        1.81      0.80 o 
  -1   9   5      466.10      425.11      5.06 o 
   0   9   5       39.68       16.77      1.25 o 
   1   9   5      100.48      108.30      2.55 o 
   2   9   5       77.20       74.08      2.52 o 
   3   9   5      907.44      869.57      9.57 o 
   4   9   5      858.72      847.00     10.47 o 
   5   9   5      145.96      136.07      5.24 o 
   6   9   5      136.00      145.49      7.88 o 
   7   9   5        0.75       -3.04      3.37 o 
   8   9   5       40.71       41.47      5.14 o 
   9   9   5       71.89       74.20      6.40 o 
  10   9   5       31.98       34.44      6.98 o 
  11   9   5        2.70        2.75      6.11 o 
 -13  10   5        0.19       -0.26      6.14 o 
 -12  10   5        3.34        6.41      5.35 o 
 -11  10   5        6.95        2.00      6.36 o 
 -10  10   5       68.46       73.31      5.05 o 
  -9  10   5       98.08       86.57      5.43 o 
  -8  10   5       12.32        8.85      2.35 o 
  -7  10   5       12.72        9.11      2.07 o 
  -6  10   5       67.39       73.51      2.73 o 
  -5  10   5       31.72       35.28      1.66 o 
  -4  10   5      124.77      138.79      3.10 o 
  -3  10   5      339.16      326.61      4.25 o 
  -2  10   5      368.94      402.12      5.64 o 
  -1  10   5       93.71      101.23      2.52 o 
   0  10   5      402.66      417.99      5.17 o 
   1  10   5      390.16      415.28      5.22 o 
   2  10   5      399.79      403.74      5.85 o 
   3  10   5       73.53       76.51      2.93 o 
   4  10   5      307.79      289.28      6.05 o 
   5  10   5      111.78      121.70      5.25 o 
   6  10   5        1.85        0.60      3.23 o 
   7  10   5        0.22       -3.85      3.85 o 
   8  10   5        0.01       -0.16      3.75 o 
   9  10   5       20.83       27.06      7.18 o 
  10  10   5        2.95        5.45      5.92 o 
  11  10   5        0.14       -5.82      5.82 o 
 -13  11   5        0.00       -5.86      6.39 o 
 -12  11   5        4.76       -4.74      4.74 o 
 -11  11   5        5.96        0.40      5.22 o 
 -10  11   5        7.72       10.77      3.80 o 
  -9  11   5       15.44       12.52      2.96 o 
  -8  11   5        1.25        2.60      2.19 o 
  -7  11   5      149.73      126.11      3.91 o 
  -6  11   5        3.25        6.01      1.88 o 
  -5  11   5      190.10      189.14      3.75 o 
  -4  11   5       28.86       29.90      1.86 o 
  -3  11   5       22.16       22.94      1.42 o 
  -2  11   5      105.03      105.08      2.83 o 
  -1  11   5      243.26      248.37      4.34 o 
   0  11   5      270.62      307.02      3.76 o 
   1  11   5      442.75      420.79      5.38 o 
   2  11   5      197.20      186.12      4.02 o 
   3  11   5        5.53        2.62      1.87 o 
   4  11   5      155.35      146.53      4.58 o 
   5  11   5       20.80       20.05      2.77 o 
   6  11   5       23.89       21.06      3.83 o 
   7  11   5       12.64        8.72      3.75 o 
   8  11   5        1.20        1.36      3.84 o 
   9  11   5       14.13       20.44      5.04 o 
  10  11   5        5.34        1.98      5.95 o 
 -13  12   5        1.12        1.15      6.69 o 
 -12  12   5        0.35       -3.16      5.03 o 
 -11  12   5        0.43        1.78      4.71 o 
 -10  12   5       14.76       17.27      3.79 o 
  -9  12   5       48.70       43.64      3.64 o 
  -8  12   5        3.05        4.21      2.34 o 
  -7  12   5      104.69      104.42      3.59 o 
  -6  12   5       13.88        9.17      2.10 o 
  -5  12   5      283.11      283.03      4.81 o 
  -4  12   5       47.55       56.92      1.88 o 
  -3  12   5      156.20      152.55      3.07 o 
  -2  12   5       92.28      109.29      3.20 o 
  -1  12   5       85.10       87.08      2.12 o 
   0  12   5       97.02       91.68      2.19 o 
   1  12   5       89.49       84.75      2.51 o 
   2  12   5       28.11       26.02      2.10 o 
   3  12   5        0.19        0.16      2.16 o 
   4  12   5       43.85       35.77      2.92 o 
   5  12   5        3.83        1.74      2.91 o 
   6  12   5        7.87        6.66      3.45 o 
   7  12   5       15.15        9.87      3.96 o 
   8  12   5        9.49        2.30      4.02 o 
   9  12   5        3.41        2.42      5.47 o 
  10  12   5        3.03       -1.22      5.99 o 
 -12  13   5       24.62       22.87      6.37 o 
 -11  13   5       25.92       20.43      5.70 o 
 -10  13   5      183.20      195.08      7.50 o 
  -9  13   5      127.69      133.44      5.30 o 
  -8  13   5       43.97       44.55      3.36 o 
  -7  13   5      199.09      191.88      6.60 o 
  -6  13   5      548.57      545.33      8.06 o 
  -5  13   5      767.27      772.77      9.21 o 
  -4  13   5     2211.80     2126.68     21.89 o 
  -3  13   5     3319.25     3358.89     28.23 o 
  -2  13   5      759.80      754.83      8.05 o 
  -1  13   5      671.35      668.87      6.80 o 
   0  13   5      966.53      939.24      9.09 o 
   1  13   5      100.50      105.00      2.89 o 
   2  13   5      312.72      282.34      5.10 o 
   3  13   5     1364.34     1285.10     15.07 o 
   4  13   5      306.44      299.41      6.29 o 
   5  13   5       91.03       90.02      4.56 o 
   6  13   5        4.30       10.41      3.48 o 
   7  13   5       31.16       41.44      4.76 o 
   8  13   5        7.00       -3.83      3.96 o 
   9  13   5       35.23       28.95      6.32 o 
  10  13   5       46.45       45.60      7.35 o 
 -12  14   5        0.31        8.83      8.62 o 
 -11  14   5       10.65       15.75      5.79 o 
 -10  14   5       10.77       14.98      3.91 o 
  -9  14   5        1.07        1.12      3.13 o 
  -8  14   5       14.69       13.13      2.80 o 
  -7  14   5       10.33       13.84      2.45 o 
  -6  14   5       70.64       77.81      3.20 o 
  -5  14   5      909.96      912.20     11.28 o 
  -4  14   5      245.59      239.38      5.11 o 
  -3  14   5       15.89       20.73      2.15 o 
  -2  14   5      256.27      244.08      4.07 o 
  -1  14   5      415.29      376.92      5.03 o 
   0  14   5      134.09      132.51      2.97 o 
   1  14   5       35.53       32.58      1.93 o 
   2  14   5       83.38       79.27      3.44 o 
   3  14   5      893.64      879.43     11.56 o 
   4  14   5       20.27       17.21      2.74 o 
   5  14   5        4.40        3.35      2.65 o 
   6  14   5       52.70       57.33      4.82 o 
   7  14   5        0.67       -1.44      3.59 o 
   8  14   5       11.84        5.32      4.32 o 
   9  14   5        0.26       -3.67      5.40 o 
  10  14   5       11.88       20.81      6.61 o 
 -12  15   5        5.07        6.61      6.69 o 
 -11  15   5        0.05       -1.14      4.95 o 
 -10  15   5       50.47       53.29      5.76 o 
  -9  15   5       43.06       35.95      4.10 o 
  -8  15   5       53.94       46.35      3.58 o 
  -7  15   5      436.06      402.83      7.49 o 
  -6  15   5      121.41      110.48      4.50 o 
  -5  15   5        0.12       -0.90      1.83 o 
  -4  15   5      966.66      948.65     11.55 o 
  -3  15   5     1673.28     1676.57     16.60 o 
  -2  15   5      224.23      211.96      3.83 o 
  -1  15   5       71.71       64.18      2.26 o 
   0  15   5      294.23      302.37      4.46 o 
   1  15   5       15.33        9.32      1.65 o 
   2  15   5      413.10      376.03      7.99 o 
   3  15   5      565.63      544.78      8.58 o 
   4  15   5       42.92       36.54      3.12 o 
   5  15   5       32.01       21.22      3.22 o 
   6  15   5      122.97      123.75      6.27 o 
   7  15   5       29.64       33.06      4.73 o 
   8  15   5        7.83        8.19      5.11 o 
   9  15   5        4.77        4.70      7.46 o 
  10  15   5        6.06        8.28      5.96 o 
 -12  16   5        1.88        4.88      8.53 o 
 -11  16   5        3.70        4.25      5.00 o 
 -10  16   5        6.97       10.75      4.59 o 
  -9  16   5        2.52        5.25      3.42 o 
  -8  16   5        0.12       -2.82      2.82 o 
  -7  16   5        2.18        9.67      3.11 o 
  -6  16   5      149.44      136.13      5.07 o 
  -5  16   5       68.01       65.06      3.23 o 
  -4  16   5       30.27       27.87      2.45 o 
  -3  16   5      331.64      318.99      5.73 o 
  -2  16   5       22.78       22.82      1.89 o 
  -1  16   5       23.78       17.12      1.76 o 
   0  16   5        0.40        0.45      1.40 o 
   1  16   5      129.06      103.72      3.25 o 
   2  16   5        3.06        2.69      2.15 o 
   3  16   5        0.09        2.09      2.24 o 
   4  16   5       33.97       33.53      3.14 o 
   5  16   5       18.10       12.16      3.18 o 
   6  16   5       19.34       20.95      4.08 o 
   7  16   5       27.49       34.60      4.82 o 
   8  16   5        0.18       -4.58      4.58 o 
   9  16   5        1.14       -5.37      5.37 o 
  10  16   5       10.09        7.26      6.20 o 
 -12  17   5        2.11        4.38      8.04 o 
 -11  17   5        0.69        1.09      7.76 o 
 -10  17   5       33.68       37.67      6.36 o 
  -9  17   5        9.84       12.24      3.83 o 
  -8  17   5       60.72       44.79      4.22 o 
  -7  17   5       23.08       28.81      3.51 o 
  -6  17   5       23.64       24.01      3.84 o 
  -5  17   5       52.57       44.08      2.91 o 
  -4  17   5      299.45      304.30      5.80 o 
  -3  17   5      698.89      637.19      9.67 o 
  -2  17   5     1263.10     1173.55     12.96 o 
  -1  17   5        0.23       -0.55      1.52 o 
   0  17   5       30.56       25.83      1.88 o 
   1  17   5      176.58      182.64      4.39 o 
   2  17   5      178.67      167.05      4.72 o 
   3  17   5       15.82       15.29      2.68 o 
   4  17   5       26.79       26.70      3.02 o 
   5  17   5       15.55       15.58      3.23 o 
   6  17   5       16.83       18.95      3.95 o 
   7  17   5        4.28        4.10      4.82 o 
   8  17   5        0.99        1.38      7.46 o 
   9  17   5       15.62       12.26      6.38 o 
  10  17   5        6.74       17.06      6.63 o 
 -12  18   5        1.55        7.28      6.42 o 
 -11  18   5        1.72        5.75      5.82 o 
 -10  18   5        0.88        3.95      5.62 o 
  -9  18   5       49.71       60.27      5.01 o 
  -8  18   5      379.22      376.42     11.35 o 
  -7  18   5       86.44      102.11      5.06 o 
  -6  18   5       21.54       21.49      3.02 o 
  -5  18   5      109.45       93.60      3.77 o 
  -4  18   5       24.22       17.01      2.24 o 
  -3  18   5       68.14       71.01      3.14 o 
  -2  18   5     1124.56     1087.55     12.37 o 
  -1  18   5      521.40      526.08      7.34 o 
   0  18   5        9.60        5.43      1.73 o 
   1  18   5      476.96      436.37      6.83 o 
   2  18   5       81.17       79.20      3.49 o 
   3  18   5       96.24       99.82      4.23 o 
   4  18   5       82.52       71.40      4.23 o 
   5  18   5       17.05       18.42      3.30 o 
   6  18   5      115.45      123.36      7.69 o 
   7  18   5        2.77       -4.60      4.60 o 
   8  18   5        5.92       -3.84      4.92 o 
   9  18   5        0.00       -4.24      5.68 o 
 -11  19   5        7.86        6.16      6.01 o 
 -10  19   5       75.56       82.59      6.85 o 
  -9  19   5      231.92      226.01      9.37 o 
  -8  19   5        2.78       13.31      3.60 o 
  -7  19   5      194.55      202.77      7.50 o 
  -6  19   5       37.71       40.63      3.94 o 
  -5  19   5      100.32      102.79      4.55 o 
  -4  19   5      126.36      128.74      4.05 o 
  -3  19   5      852.68      799.06     10.68 o 
  -2  19   5      385.55      362.20      6.54 o 
  -1  19   5       50.40       50.49      2.91 o 
   0  19   5      466.71      466.31      9.66 o 
   1  19   5      306.07      306.29      5.76 o 
   2  19   5      737.46      688.00     10.79 o 
   3  19   5       39.68       43.81      3.36 o 
   4  19   5      155.15      147.23      5.79 o 
   5  19   5        4.92        0.39      2.85 o 
   6  19   5       34.04       33.57      8.44 o 
   7  19   5       63.56       60.51      6.84 o 
   8  19   5        4.08        9.81      5.61 o 
   9  19   5       14.16        8.97      6.26 o 
 -11  20   5        4.12        2.27      7.21 o 
 -10  20   5       24.71       29.07      6.86 o 
  -9  20   5       17.02       19.28      5.57 o 
  -8  20   5       51.09       64.94      6.72 o 
  -7  20   5       37.28       37.71      4.33 o 
  -6  20   5        8.27        7.80      3.31 o 
  -5  20   5      244.67      250.40      6.86 o 
  -4  20   5      255.58      248.65      5.16 o 
  -3  20   5      142.52      128.67      5.79 o 
  -2  20   5      366.86      351.77      6.50 o 
  -1  20   5      309.85      310.83      6.14 o 
   0  20   5       31.83       32.02      2.55 o 
   1  20   5      109.08      100.39      4.54 o 
   2  20   5      124.68      130.71      5.60 o 
   3  20   5        3.66        5.83      2.92 o 
   4  20   5      204.80      209.49      7.94 o 
   5  20   5       43.48       40.07      4.71 o 
   6  20   5        0.53       -1.49      4.37 o 
   7  20   5       25.46       28.16      6.01 o 
   8  20   5       36.12       29.93      6.68 o 
   9  20   5        0.19       -7.07      7.07 o 
 -11  21   5        0.35        7.83      6.10 o 
 -10  21   5        1.25        5.79      4.70 o 
  -9  21   5        0.77        9.25      4.75 o 
  -8  21   5       81.49       85.44      5.48 o 
  -7  21   5      125.09      130.52      6.06 o 
  -6  21   5       16.09       14.68      3.57 o 
  -5  21   5       25.12       28.32      3.70 o 
  -4  21   5        1.25        4.01      2.13 o 
  -3  21   5        4.43        7.24      2.19 o 
  -2  21   5        9.21       10.38      2.22 o 
  -1  21   5      109.46      106.69      3.87 o 
   0  21   5      189.95      186.73      5.19 o 
   1  21   5        0.42       -1.33      2.30 o 
   2  21   5       14.89       15.50      3.17 o 
   3  21   5        6.23        0.28      3.06 o 
   4  21   5        4.39        2.72      3.33 o 
   5  21   5        0.86        0.62      3.49 o 
   6  21   5        3.58        5.34      4.71 o 
   7  21   5        2.48       -1.06      4.72 o 
   8  21   5        0.14        3.55      5.79 o 
   9  21   5        0.22       -3.69      6.11 o 
 -11  22   5        0.00        5.79      6.33 o 
 -10  22   5       11.12        9.12      5.46 o 
  -9  22   5       69.49       83.10      6.93 o 
  -8  22   5       42.89       45.44      6.51 o 
  -7  22   5       58.74       59.50      4.80 o 
  -6  22   5        4.08        0.12      3.23 o 
  -5  22   5        0.45        3.39      3.17 o 
  -4  22   5        0.21        0.64      2.24 o 
  -3  22   5        4.35        1.10      2.21 o 
  -2  22   5       48.93       44.18      3.22 o 
  -1  22   5      119.65      124.08      5.12 o 
   0  22   5      100.35       91.59      4.17 o 
   1  22   5       12.87       12.19      2.71 o 
   2  22   5       27.32       26.34      3.49 o 
   3  22   5        7.21       10.70      3.40 o 
   4  22   5       20.46       18.25      4.03 o 
   5  22   5        0.94        0.41      3.53 o 
   6  22   5       10.59       12.96      5.26 o 
   7  22   5        1.25        0.46      5.14 o 
   8  22   5        0.06       -1.23      5.39 o 
   9  22   5        2.39        4.25      6.13 o 
 -10  23   5        2.39       -0.17      5.14 o 
  -9  23   5       57.41       65.56      6.64 o 
  -8  23   5       11.12       19.90      4.89 o 
  -7  23   5        1.16        4.36      3.60 o 
  -6  23   5        0.11       -1.18      3.24 o 
  -5  23   5        2.89        2.12      3.28 o 
  -4  23   5        0.67        0.03      2.56 o 
  -3  23   5        0.44       -2.03      2.56 o 
  -2  23   5       42.20       37.59      3.63 o 
  -1  23   5       64.56       69.12      4.48 o 
   0  23   5       54.81       55.56      4.86 o 
   1  23   5       11.02       13.31      2.88 o 
   2  23   5        0.42        5.94      3.32 o 
   3  23   5        9.07        6.45      3.60 o 
   4  23   5       36.56       36.31      4.75 o 
   5  23   5        3.66        6.40      4.02 o 
   6  23   5       21.04       24.80      5.84 o 
   7  23   5        0.02       -1.00      5.11 o 
   8  23   5        8.17       -3.76      5.59 o 
 -10  24   5        1.39        1.89      4.98 o 
  -9  24   5       67.97       79.46      8.97 o 
  -8  24   5      108.17      119.89     13.45 o 
  -7  24   5      123.87      149.78      9.51 o 
  -6  24   5       71.59       65.67      5.32 o 
  -5  24   5      381.97      365.65     12.29 o 
  -4  24   5      115.85      118.98      5.22 o 
  -3  24   5       28.12       25.89      3.41 o 
  -2  24   5      260.23      240.33      7.14 o 
  -1  24   5      565.21      541.39     10.82 o 
   0  24   5        0.10        1.73      2.51 o 
   1  24   5       67.97       68.98      4.16 o 
   2  24   5      372.08      349.54     11.00 o 
   3  24   5        6.74       11.14      3.89 o 
   4  24   5      106.34      114.36     12.40 o 
   5  24   5      187.14      198.78      9.70 o 
   6  24   5        3.85        6.43      8.21 o 
   7  24   5       24.53       21.90      6.11 o 
   8  24   5        3.24        7.74     11.41 o 
 -10  25   5        1.54       -2.63      6.41 o 
  -9  25   5        8.60       15.93      5.77 o 
  -8  25   5        1.15        4.89      4.58 o 
  -7  25   5       49.41       59.20      5.97 o 
  -6  25   5        0.09       -3.32      3.32 o 
  -5  25   5        1.63        0.93      3.46 o 
  -4  25   5        0.12       -0.12      2.84 o 
  -3  25   5        0.01       -0.19      2.71 o 
  -2  25   5        0.92       -1.10      2.70 o 
  -1  25   5        0.86        5.77      2.93 o 
   0  25   5       13.80       14.42      3.02 o 
   1  25   5       16.04       14.22      3.43 o 
   2  25   5        6.26       15.27      4.28 o 
   3  25   5        1.81       -0.37      3.95 o 
   4  25   5        0.41        2.42      3.76 o 
   5  25   5       21.03       30.40      4.93 o 
   6  25   5        2.66        2.46      5.01 o 
   7  25   5        0.68        1.31      5.45 o 
   8  25   5        0.02       -4.07      5.75 o 
 -10  26   5        2.61        0.09      5.31 o 
  -9  26   5        5.11        4.78      5.30 o 
  -8  26   5        0.12       -2.06      4.76 o 
  -7  26   5        6.91       10.38      4.63 o 
  -6  26   5       14.58       11.72      4.74 o 
  -5  26   5      227.46      227.44      8.70 o 
  -4  26   5        0.01       -2.73      2.73 o 
  -3  26   5       33.79       38.03      4.54 o 
  -2  26   5       56.77       64.00      4.45 o 
  -1  26   5       75.75       92.48      5.07 o 
   0  26   5       19.97       11.64      3.30 o 
   1  26   5      123.41      116.56      6.83 o 
   2  26   5       67.11       70.08      6.04 o 
   3  26   5        2.44       -1.45      4.00 o 
   4  26   5       66.46       70.42      5.94 o 
   5  26   5       11.00       13.74      4.69 o 
   6  26   5        1.41       -2.44      4.95 o 
   7  26   5        0.86       -4.57      5.01 o 
  -9  27   5        0.40        4.70      5.48 o 
  -8  27   5       15.67       23.62      5.50 o 
  -7  27   5        0.64        0.25      5.27 o 
  -6  27   5        0.01       -0.75      4.50 o 
  -5  27   5        8.68       22.18      5.31 o 
  -4  27   5        5.08       -3.13      3.45 o 
  -3  27   5       14.05       12.24      5.20 o 
  -2  27   5       13.33       14.01      4.30 o 
  -1  27   5        7.64       11.30      3.80 o 
   0  27   5       10.08        5.54      3.09 o 
   1  27   5        1.61        1.68      3.19 o 
   2  27   5        7.49        8.25      4.28 o 
   3  27   5       24.92       17.21      8.11 o 
   4  27   5        1.38        2.36      4.35 o 
   5  27   5       10.91       18.66      4.90 o 
   6  27   5        0.29       -1.57      5.29 o 
   7  27   5        9.61       15.97      7.77 o 
  -9  28   5        7.51       -2.53      6.34 o 
  -8  28   5       44.82       35.39      6.53 o 
  -7  28   5       50.50       71.35      7.58 o 
  -6  28   5        6.12       -1.41      4.52 o 
  -5  28   5       25.80       36.19      7.53 o 
  -4  28   5        0.80       -3.51      3.51 o 
  -3  28   5        0.00       -0.38      3.97 o 
  -2  28   5       98.73      104.35     12.72 o 
  -1  28   5       23.82       25.29      4.45 o 
   0  28   5       60.02       61.98      5.72 o 
   1  28   5        0.51       -2.55      3.87 o 
   2  28   5       61.55       60.44      6.20 o 
   3  28   5        1.79       -0.50      4.58 o 
   4  28   5       64.32       69.44      7.64 o 
   5  28   5       43.41       37.69      6.81 o 
   6  28   5        4.56       10.60      5.81 o 
   7  28   5        0.67       -6.60      6.60 o 
  -8  29   5        1.80       11.33      5.58 o 
  -7  29   5       59.45       63.20      6.74 o 
  -6  29   5       11.38       18.25      6.14 o 
  -5  29   5       13.19       14.18      5.27 o 
  -4  29   5       31.36       32.90      4.85 o 
  -3  29   5       32.40       30.88      5.64 o 
  -2  29   5        0.37        7.54      4.55 o 
  -1  29   5        5.61        8.89      4.80 o 
   0  29   5       20.89       17.74      3.89 o 
   1  29   5       55.95       47.08      4.62 o 
   2  29   5        0.20        0.09      4.16 o 
   3  29   5        1.42        0.35      4.78 o 
   4  29   5        0.22        3.94      4.32 o 
   5  29   5        3.09        6.24      4.67 o 
   6  29   5       21.59       29.46      6.87 o 
  -8  30   5       18.55       22.98      6.34 o 
  -7  30   5       26.60       23.48      6.13 o 
  -6  30   5       10.83       13.85      5.67 o 
  -5  30   5      138.73      129.86      8.76 o 
  -4  30   5       48.13       54.51      6.98 o 
  -3  30   5       20.97       14.43      5.14 o 
  -2  30   5      100.77      114.35     14.23 o 
  -1  30   5       67.58       66.66      6.77 o 
   0  30   5        0.27        4.37      3.93 o 
   1  30   5       25.04       19.73      4.27 o 
   2  30   5      100.31       97.39      6.65 o 
   3  30   5        2.80       -1.32      4.24 o 
   4  30   5       33.22       35.71      5.62 o 
   5  30   5       33.25       38.85      5.86 o 
   6  30   5        0.01        6.51      7.23 o 
  -8  31   5        2.62       10.77      5.96 o 
  -7  31   5       19.58       18.22      7.31 o 
  -6  31   5       19.16       24.41      6.30 o 
  -5  31   5        2.74        7.09      5.32 o 
  -4  31   5        2.18        1.96      4.09 o 
  -3  31   5       22.44       18.10      5.52 o 
  -2  31   5        6.48        7.41      4.94 o 
  -1  31   5       11.25        8.66      4.94 o 
   0  31   5       37.24       50.72      6.60 o 
   1  31   5        3.17       10.11      5.12 o 
   2  31   5       14.93       13.85      4.75 o 
   3  31   5       20.24       24.19      5.39 o 
   4  31   5        8.82       10.94      5.04 o 
   5  31   5        7.81       -0.30      5.63 o 
  -7  32   5        0.00        1.20      5.61 o 
  -6  32   5       13.22       13.50      5.71 o 
  -5  32   5       13.80       10.48      5.64 o 
  -4  32   5        3.55        5.07      4.30 o 
  -3  32   5        0.01       -4.29      4.29 o 
  -2  32   5        0.00       -3.84      4.56 o 
  -1  32   5       80.32       92.14      7.76 o 
   0  32   5        6.24        7.66      4.99 o 
   1  32   5       23.26       21.34      5.85 o 
   2  32   5       22.95       18.52      5.95 o 
   3  32   5       11.02       14.60      6.20 o 
   4  32   5       10.56       13.26      6.04 o 
   5  32   5        0.39       -3.32      5.49 o 
  -6  33   5        4.59        3.16      6.71 o 
  -5  33   5        2.40        4.45      5.28 o 
  -4  33   5        0.08       -4.11      4.11 o 
  -3  33   5        1.42        3.55      4.41 o 
  -2  33   5        1.45       -2.64      4.84 o 
  -1  33   5        0.32       -1.21      4.76 o 
   0  33   5        2.25        4.08      5.20 o 
   1  33   5       20.95       29.17      6.44 o 
   2  33   5        0.00       -3.57      7.02 o 
   3  33   5        6.40        3.85      5.49 o 
   4  33   5        2.43       -5.22      5.22 o 
  -6  34   5        5.90        9.95      5.79 o 
  -5  34   5        0.20        2.34      5.46 o 
  -4  34   5       23.12       22.65      5.44 o 
  -3  34   5        0.31        0.92      4.35 o 
  -2  34   5       22.89       37.45      6.68 o 
  -1  34   5        7.64        0.10      5.43 o 
   0  34   5        0.47       -0.16      5.18 o 
   1  34   5       24.80       29.96      6.54 o 
   2  34   5       17.49       19.81      6.29 o 
   3  34   5        1.03        0.69      5.76 o 
  -5  35   5        0.10       -1.40      5.57 o 
  -4  35   5       18.60       12.68      6.06 o 
  -3  35   5       97.34      107.16      7.68 o 
  -2  35   5       13.08       13.04      5.96 o 
  -1  35   5        7.49       14.83      5.92 o 
   0  35   5       56.09       57.19      7.58 o 
   1  35   5       13.23       25.49      6.41 o 
   2  35   5       20.63       32.44      7.13 o 
   3  35   5       28.68       29.83      8.68 o 
  -4  36   5       19.32       24.39      7.04 o 
  -3  36   5        0.00        5.49      4.98 o 
  -2  36   5        0.40       -3.09      5.46 o 
  -1  36   5        0.98        7.97      5.96 o 
   0  36   5        9.47       12.50      6.06 o 
   1  36   5       16.31        6.70      5.92 o 
  -1  37   5        6.58        8.80      6.20 o 
 -13   0   6        1.87       -1.76      7.99 o 
 -12   0   6      130.37      157.93     13.35 o 
 -11   0   6      264.45      255.56     18.69 o 
 -10   0   6      141.54      127.85      6.84 o 
  -9   0   6       38.83       47.23      4.08 o 
  -8   0   6      296.90      286.43      6.93 o 
  -7   0   6      458.90      402.38      7.27 o 
  -6   0   6     1492.71     1573.92     27.06 o 
  -5   0   6      771.04      801.03     17.02 o 
  -4   0   6     1148.70     1292.99     52.88 o 
  -3   0   6     1487.00     1481.53     58.10 o 
  -2   0   6     1453.51     1425.27     55.44 o 
  -1   0   6      896.24      896.68     19.68 o 
   0   0   6      754.95      803.73     13.12 o 
   1   0   6     1778.73     1895.10     23.41 o 
   2   0   6     3856.48     3944.12     45.65 o 
   3   0   6       96.41       78.41      3.55 o 
   4   0   6      377.59      411.62      8.22 o 
   5   0   6      412.80      397.29     13.87 o 
   6   0   6       33.31       46.85      6.23 o 
   7   0   6      296.23      306.60     20.49 o 
   8   0   6      133.38      143.61     14.39 o 
   9   0   6       26.69       30.72     10.54 o 
  10   0   6        3.99       -8.53      9.50 o 
 -13   1   6        8.14        7.19      5.71 o 
 -12   1   6        0.16        6.35      5.52 o 
 -11   1   6        0.73       -2.42      3.63 o 
 -10   1   6       22.99       16.25      2.95 o 
  -9   1   6      159.02      160.80      4.34 o 
  -8   1   6       43.82       40.36      2.37 o 
  -7   1   6       40.17       34.65      1.74 o 
  -6   1   6       41.21       41.15      2.96 o 
  -5   1   6        3.64        2.42      1.11 o 
  -4   1   6      146.64      146.99      3.29 o 
  -3   1   6       49.55       40.66      6.22 o 
  -2   1   6      436.80      451.47     17.40 o 
  -1   1   6       74.40       73.74      2.12 o 
   0   1   6       78.53       81.22      2.88 o 
   1   1   6      212.22      232.06      3.56 o 
   2   1   6       78.97       74.93      2.55 o 
   3   1   6        0.63       -1.47      1.47 o 
   4   1   6        6.94        2.89      1.85 o 
   5   1   6       81.78       69.54      4.73 o 
   6   1   6        0.14       -1.39      2.97 o 
   7   1   6       12.14       14.10      4.09 o 
   8   1   6       10.10        2.89      6.00 o 
   9   1   6        0.35       -5.62      5.62 o 
  10   1   6        4.36        0.32      7.07 o 
 -13   2   6        0.31        0.90      5.79 o 
 -12   2   6       18.85       21.55      5.89 o 
 -11   2   6        7.94        5.77      4.09 o 
 -10   2   6        3.34       -2.53      2.53 o 
  -9   2   6       96.91       99.50      4.90 o 
  -8   2   6       48.89       39.44      2.36 o 
  -7   2   6       10.41        6.74      1.46 o 
  -6   2   6       10.77        9.42      1.86 o 
  -5   2   6       82.47       89.67      3.46 o 
  -4   2   6      108.14      102.59      4.33 o 
  -3   2   6        1.59        4.52      4.46 o 
  -2   2   6      411.85      433.35     11.26 o 
  -1   2   6       10.68        8.36      1.13 o 
   0   2   6       99.01       90.95      2.30 o 
   1   2   6      407.14      401.29      4.59 o 
   2   2   6      109.67       97.30      3.04 o 
   3   2   6       60.21       68.47      2.44 o 
   4   2   6       76.12       71.32      2.81 o 
   5   2   6        2.37       -0.66      2.89 o 
   6   2   6        1.03        0.81      2.96 o 
   7   2   6       34.92       42.76      4.84 o 
   8   2   6       97.82       84.92      7.10 o 
   9   2   6        0.01       -5.25      5.25 o 
  10   2   6        2.71        2.23      7.33 o 
 -13   3   6        0.07        9.20      5.92 o 
 -12   3   6        5.30        0.56      7.25 o 
 -11   3   6       16.01       10.83      3.55 o 
 -10   3   6       10.26        4.68      4.24 o 
  -9   3   6       19.42       14.49      2.36 o 
  -8   3   6      407.16      400.51      6.39 o 
  -7   3   6        3.15       -0.08      1.30 o 
  -6   3   6        4.73        5.17      3.41 o 
  -5   3   6      113.12      119.39      3.36 o 
  -4   3   6       15.20       18.09      1.75 o 
  -3   3   6      284.53      336.94      5.99 o 
  -2   3   6      307.65      337.38      6.05 o 
  -1   3   6      171.99      174.00      2.86 o 
   0   3   6       12.60        7.73      1.16 o 
   1   3   6     1372.95     1547.44     12.46 o 
   2   3   6      108.49       97.01      4.20 o 
   3   3   6       66.75       70.50      2.53 o 
   4   3   6        0.83       -1.68      1.68 o 
   5   3   6       65.46       64.67      3.85 o 
   6   3   6        4.43       -1.92      3.06 o 
   7   3   6       10.81       15.24      4.05 o 
   8   3   6       16.47       22.62      5.39 o 
   9   3   6        6.59        2.67      6.71 o 
  10   3   6        1.20        8.76      7.57 o 
 -13   4   6        5.53       10.38      6.08 o 
 -12   4   6       42.67       45.95     16.44 o 
 -11   4   6       90.30       84.80      4.90 o 
 -10   4   6       89.40       88.75      4.46 o 
  -9   4   6       47.86       43.42      2.87 o 
  -8   4   6       82.74       79.10      3.94 o 
  -7   4   6        9.94        4.03      1.39 o 
  -6   4   6      619.57      605.90     10.09 o 
  -5   4   6     1629.28     1692.81     17.23 o 
  -4   4   6     1223.14     1323.76     19.23 o 
  -3   4   6        9.06       13.12      3.45 o 
  -2   4   6      632.47      602.33      9.71 o 
  -1   4   6      762.05      831.01     10.40 o 
   0   4   6       60.84       69.49      3.38 o 
   1   4   6      845.07      856.70      9.71 o 
   2   4   6      135.23      138.33      3.25 o 
   3   4   6       34.35       31.46      2.16 o 
   4   4   6       12.45       11.40      2.14 o 
   5   4   6      159.15      162.06      5.35 o 
   6   4   6       69.41       61.83      4.70 o 
   7   4   6       74.17       78.36      5.50 o 
   8   4   6       10.03       10.36      5.61 o 
   9   4   6        0.39       -1.81      6.21 o 
  10   4   6        8.70       17.86      7.71 o 
 -13   5   6        9.44       17.55      6.33 o 
 -12   5   6        5.51        0.58      4.92 o 
 -11   5   6       12.02       11.59      4.70 o 
 -10   5   6       84.96       90.03      5.55 o 
  -9   5   6        4.24        0.58      2.53 o 
  -8   5   6        2.27       -2.44      2.44 o 
  -7   5   6       50.07       58.40      2.12 o 
  -6   5   6      190.91      182.82      3.73 o 
  -5   5   6      525.73      551.92      7.44 o 
  -4   5   6     1128.52     1149.81     17.32 o 
  -3   5   6        3.97        0.66      1.63 o 
  -2   5   6       62.78       54.97      2.53 o 
  -1   5   6       52.40       63.16      2.56 o 
   0   5   6      913.96      925.42      9.48 o 
   1   5   6      485.15      455.61      5.50 o 
   2   5   6      185.45      189.19      3.81 o 
   3   5   6     1220.66     1228.37     12.45 o 
   4   5   6       15.48        9.95      2.15 o 
   5   5   6      184.82      175.60      5.59 o 
   6   5   6       34.60       34.93      4.05 o 
   7   5   6       36.27       29.85      4.48 o 
   8   5   6        5.24       13.71      5.16 o 
   9   5   6        9.33       12.79      7.06 o 
  10   5   6        6.17        5.07      7.32 o 
 -13   6   6       15.13       19.27      6.19 o 
 -12   6   6       36.57       42.48      6.76 o 
 -11   6   6      102.99       97.05      5.53 o 
 -10   6   6        0.01        0.00      3.08 o 
  -9   6   6       34.66       31.15      2.88 o 
  -8   6   6      201.36      201.57      4.47 o 
  -7   6   6       17.76       13.64      1.65 o 
  -6   6   6      108.98       97.91      3.01 o 
  -5   6   6       41.22       46.03      2.18 o 
  -4   6   6       79.48       80.83      1.99 o 
  -3   6   6      869.53      885.01     11.82 o 
  -2   6   6     2245.27     2397.09     33.65 o 
  -1   6   6     1840.65     2006.71     21.12 o 
   0   6   6     1577.52     1638.81     14.43 o 
   1   6   6     1851.67     1856.79     15.48 o 
   2   6   6      204.96      195.52      3.90 o 
   3   6   6        9.07        5.53      2.01 o 
   4   6   6       18.39       15.60      2.28 o 
   5   6   6        4.17        1.47      2.61 o 
   6   6   6        0.05        2.11      3.32 o 
   7   6   6      119.24      124.85      7.54 o 
   8   6   6      111.28      122.10      7.99 o 
   9   6   6       29.89       29.89      7.91 o 
  10   6   6        1.10        0.25      7.00 o 
 -13   7   6       12.27        5.86      5.86 o 
 -12   7   6       12.07       13.76      5.31 o 
 -11   7   6        5.36       -0.17      4.76 o 
 -10   7   6        5.38        7.46      2.86 o 
  -9   7   6        3.82       -0.64      2.23 o 
  -8   7   6        5.00       -0.62      1.93 o 
  -7   7   6        1.33        2.29      1.58 o 
  -6   7   6       74.23       66.60      2.64 o 
  -5   7   6      133.02      126.89      3.81 o 
  -4   7   6     1194.97     1134.84     12.08 o 
  -3   7   6      844.63      884.75      9.31 o 
  -2   7   6       81.12       80.08      2.05 o 
  -1   7   6        0.16        0.56      1.04 o 
   0   7   6      184.41      175.57      3.72 o 
   1   7   6       18.16       17.31      1.35 o 
   2   7   6        0.05       -0.49      1.48 o 
   3   7   6     1472.04     1437.41     14.28 o 
   4   7   6        6.33        5.36      2.28 o 
   5   7   6       27.45       20.45      3.57 o 
   6   7   6        0.11       -3.11      3.11 o 
   7   7   6       10.76        4.48      4.54 o 
   8   7   6       42.26       52.75      7.23 o 
   9   7   6       19.31       27.19      7.74 o 
  10   7   6       13.58       15.64      7.28 o 
 -13   8   6        0.04       -5.53      5.53 o 
 -12   8   6        4.75        3.73      5.08 o 
 -11   8   6        0.00       -3.39      3.39 o 
 -10   8   6      128.35      135.16      5.46 o 
  -9   8   6        3.71        0.63      2.34 o 
  -8   8   6      103.63      111.49      4.28 o 
  -7   8   6        0.69        3.15      1.82 o 
  -6   8   6       60.21       61.91      2.90 o 
  -5   8   6      594.65      618.09      7.69 o 
  -4   8   6       47.05       49.80      2.02 o 
  -3   8   6       66.28       73.45      2.31 o 
  -2   8   6        2.75        1.44      1.13 o 
  -1   8   6       86.25       99.10      2.40 o 
   0   8   6       84.26       92.33      2.52 o 
   1   8   6       17.93       10.47      1.27 o 
   2   8   6       13.80       10.66      1.79 o 
   3   8   6      476.65      465.50      6.58 o 
   4   8   6       10.30        5.03      2.33 o 
   5   8   6       56.76       61.88      4.08 o 
   6   8   6       51.88       43.29      5.16 o 
   7   8   6        0.10       -2.28      6.91 o 
   8   8   6        0.32        2.09      4.76 o 
   9   8   6        0.57       -2.84      6.11 o 
  10   8   6        0.39       -4.14      6.91 o 
 -13   9   6        3.32       -2.66      5.70 o 
 -12   9   6        2.63       -4.45      5.03 o 
 -11   9   6        7.64        0.42      3.61 o 
 -10   9   6       36.04       35.99      3.73 o 
  -9   9   6       18.83       25.43      2.82 o 
  -8   9   6        0.34       -1.93      1.93 o 
  -7   9   6      873.22      858.82     10.35 o 
  -6   9   6      293.42      299.40      8.15 o 
  -5   9   6      410.13      382.39      5.81 o 
  -4   9   6      214.47      212.18      3.99 o 
  -3   9   6      794.23      792.26     10.59 o 
  -2   9   6       30.46       29.63      1.71 o 
  -1   9   6        6.24        4.53      1.00 o 
   0   9   6        8.57        2.69      1.07 o 
   1   9   6       18.26       12.48      1.41 o 
   2   9   6        5.28        3.35      1.66 o 
   3   9   6      402.68      417.30      6.23 o 
   4   9   6        0.00        0.47      2.31 o 
   5   9   6       19.33       21.57      3.23 o 
   6   9   6       81.89       64.45      8.36 o 
   7   9   6       11.98       18.53      4.88 o 
   8   9   6        9.42       18.90      8.19 o 
   9   9   6        0.97        3.87      6.72 o 
  10   9   6        3.40       -0.16      7.01 o 
 -13  10   6        5.18        9.69      8.71 o 
 -12  10   6        8.74       10.84      5.23 o 
 -11  10   6       28.02       25.51      4.93 o 
 -10  10   6       74.04       80.94      5.11 o 
  -9  10   6        0.88        0.80      2.39 o 
  -8  10   6        3.65       -0.45      2.42 o 
  -7  10   6      195.97      205.61      4.73 o 
  -6  10   6      234.85      244.02      4.54 o 
  -5  10   6      787.29      754.94     10.94 o 
  -4  10   6      135.85      141.86      3.87 o 
  -3  10   6      109.21      119.25      3.56 o 
  -2  10   6      397.67      396.94      5.29 o 
  -1  10   6        9.88        9.00      1.19 o 
   0  10   6        1.83        1.16      1.09 o 
   1  10   6      143.60      136.22      3.84 o 
   2  10   6      207.13      211.94      4.94 o 
   3  10   6        0.00        4.23      2.37 o 
   4  10   6      259.22      273.90      6.11 o 
   5  10   6        3.93        5.88      3.46 o 
   6  10   6      130.41      113.02      6.99 o 
   7  10   6       38.58       35.91      5.69 o 
   8  10   6       49.61       52.66      8.12 o 
   9  10   6        1.25        6.96      6.62 o 
  10  10   6        0.20       -2.67      7.25 o 
 -12  11   6        8.67       10.60      5.61 o 
 -11  11   6       31.58       27.54      4.41 o 
 -10  11   6       56.62       62.71      4.28 o 
  -9  11   6       42.64       45.44      3.97 o 
  -8  11   6       98.90       95.18      3.93 o 
  -7  11   6      213.20      223.02      4.94 o 
  -6  11   6     1841.08     1771.69     19.13 o 
  -5  11   6      412.60      398.64      7.17 o 
  -4  11   6     1310.01     1344.43     15.33 o 
  -3  11   6     2116.31     2141.56     19.94 o 
  -2  11   6       73.84       69.27      2.48 o 
  -1  11   6      482.09      492.26      6.54 o 
   0  11   6      873.83      894.02      9.40 o 
   1  11   6       78.34       76.29      2.42 o 
   2  11   6      838.88      780.46      9.46 o 
   3  11   6     1867.07     1831.16     19.94 o 
   4  11   6      409.19      414.04      7.52 o 
   5  11   6       17.41       26.64      6.08 o 
   6  11   6      173.15      184.52      9.19 o 
   7  11   6       10.75       10.61      4.94 o 
   8  11   6        3.84        4.56      6.21 o 
   9  11   6       38.32       46.99      8.50 o 
  10  11   6        2.49       -7.00      7.00 o 
 -12  12   6       11.22       10.92      5.49 o 
 -11  12   6        1.22       -1.53      4.49 o 
 -10  12   6        0.72        1.00      3.28 o 
  -9  12   6       36.30       33.27      3.32 o 
  -8  12   6       11.62        7.30      2.41 o 
  -7  12   6       71.96       76.95      3.19 o 
  -6  12   6       62.09       50.67      2.64 o 
  -5  12   6      118.54      103.05      3.31 o 
  -4  12   6      119.04      120.00      4.63 o 
  -3  12   6      149.59      163.00      3.44 o 
  -2  12   6       68.86       54.42      2.54 o 
  -1  12   6      247.26      250.79      5.06 o 
   0  12   6      150.41      144.01      3.20 o 
   1  12   6       10.17        3.76      1.47 o 
   2  12   6        8.44        6.25      2.01 o 
   3  12   6       55.58       61.11      3.62 o 
   4  12   6       66.86       57.30      4.05 o 
   5  12   6       42.71       35.26      4.37 o 
   6  12   6        1.42       -0.71      3.94 o 
   7  12   6        5.34       -0.88      4.34 o 
   8  12   6       33.61       30.67      7.25 o 
   9  12   6        0.89        9.09      6.67 o 
  10  12   6        0.07       -2.69      7.36 o 
 -12  13   6        0.98        9.91      5.83 o 
 -11  13   6        1.90       -0.78      4.40 o 
 -10  13   6        2.78        5.34      3.43 o 
  -9  13   6       27.30       31.71      3.45 o 
  -8  13   6        1.44       -0.15      2.24 o 
  -7  13   6       61.69       54.38      2.97 o 
  -6  13   6      108.20       98.28      3.40 o 
  -5  13   6        2.33       -1.64      1.64 o 
  -4  13   6      373.56      358.60      7.78 o 
  -3  13   6      141.78      159.92      3.95 o 
  -2  13   6        1.72        1.68      1.77 o 
  -1  13   6      568.79      522.90      6.19 o 
   0  13   6      174.28      147.13      3.31 o 
   1  13   6       77.57       65.81      2.65 o 
   2  13   6        0.43       -2.14      2.14 o 
   3  13   6       75.33       78.84      3.96 o 
   4  13   6       27.40       26.90      3.41 o 
   5  13   6      310.73      368.57     14.05 o 
   6  13   6       46.02       42.63      5.54 o 
   7  13   6        0.87       -1.28      4.41 o 
   8  13   6       19.83       12.87      6.76 o 
   9  13   6        0.63        4.34      7.12 o 
  10  13   6        0.57       -1.52      7.46 o 
 -12  14   6        1.40       -3.98      5.14 o 
 -11  14   6        8.67        4.89      4.53 o 
 -10  14   6       11.49       18.87      3.84 o 
  -9  14   6       70.48       66.64      4.21 o 
  -8  14   6       47.11       42.07      3.19 o 
  -7  14   6       26.31       28.49      2.78 o 
  -6  14   6        0.42        0.52      1.85 o 
  -5  14   6       15.21        5.58      2.09 o 
  -4  14   6      801.34      738.65     10.78 o 
  -3  14   6      362.66      334.56      5.42 o 
  -2  14   6      402.44      334.80      5.81 o 
  -1  14   6       71.43       65.70      2.34 o 
   0  14   6      441.81      447.79      6.40 o 
   1  14   6      266.37      239.51      4.72 o 
   2  14   6      193.17      186.73      5.43 o 
   3  14   6      106.32       89.02      4.07 o 
   4  14   6       53.39       59.88      4.09 o 
   5  14   6       93.59       93.18      7.77 o 
   6  14   6       32.28       28.76      5.30 o 
   7  14   6       23.86       21.24      5.53 o 
   8  14   6        0.05        0.36     12.27 o 
   9  14   6        0.14        9.83     11.06 o 
 -12  15   6       12.68       20.53      6.54 o 
 -11  15   6       31.83       18.91      5.11 o 
 -10  15   6      104.10      114.30      7.56 o 
  -9  15   6       10.80       13.79      3.19 o 
  -8  15   6        0.71        5.20      2.65 o 
  -7  15   6      273.54      260.82      6.26 o 
  -6  15   6      183.81      175.96      4.92 o 
  -5  15   6      111.13      105.07      3.84 o 
  -4  15   6      620.11      632.32      9.19 o 
  -3  15   6     2327.28     2343.88     30.40 o 
  -2  15   6      180.50      169.31      3.86 o 
  -1  15   6      166.16      156.84      3.61 o 
   0  15   6      461.58      440.27      7.41 o 
   1  15   6        2.06        2.62      1.84 o 
   2  15   6       78.20       72.03      3.74 o 
   3  15   6      154.21      147.83      5.12 o 
   4  15   6        5.53       -0.24      2.87 o 
   5  15   6        1.11        0.51      4.40 o 
   6  15   6       20.98       26.91      5.15 o 
   7  15   6        3.29        6.41      4.91 o 
   8  15   6        6.18        2.56      8.02 o 
   9  15   6       23.41       19.11      7.54 o 
 -12  16   6        0.56        1.91      5.84 o 
 -11  16   6        0.00       -0.87      4.29 o 
 -10  16   6        0.10        3.12      3.61 o 
  -9  16   6       43.38       51.19      4.50 o 
  -8  16   6      168.75      175.76      8.66 o 
  -7  16   6       30.96       35.52      3.49 o 
  -6  16   6       68.31       68.45      3.75 o 
  -5  16   6       37.11       45.53      2.87 o 
  -4  16   6        1.75        3.11      2.03 o 
  -3  16   6        3.58        9.59      2.27 o 
  -2  16   6      862.50      821.91      9.73 o 
  -1  16   6      124.91      124.44      3.33 o 
   0  16   6      280.67      252.40      4.96 o 
   1  16   6      659.18      630.02      9.13 o 
   2  16   6       10.64       13.07      2.82 o 
   3  16   6       13.29        6.46      2.70 o 
   4  16   6       12.75        8.68      3.06 o 
   5  16   6       77.67       68.70      9.14 o 
   6  16   6       17.35       12.96      4.80 o 
   7  16   6        0.53       -1.83      4.74 o 
   8  16   6       11.86       12.99      7.10 o 
   9  16   6        0.03        4.15      7.17 o 
 -12  17   6        3.92       -4.04      5.65 o 
 -11  17   6       11.57        6.59      4.78 o 
 -10  17   6       67.19       74.13      9.61 o 
  -9  17   6       45.71       46.63      4.59 o 
  -8  17   6       40.57       45.37      5.27 o 
  -7  17   6      401.14      386.66     11.26 o 
  -6  17   6      131.11      143.38      6.82 o 
  -5  17   6       57.20       56.50      3.43 o 
  -4  17   6       56.87       53.73      2.97 o 
  -3  17   6      405.55      382.14      6.95 o 
  -2  17   6       48.11       57.25      2.74 o 
  -1  17   6      756.10      720.44      8.55 o 
   0  17   6      646.55      626.08      9.02 o 
   1  17   6       37.57       45.56      2.89 o 
   2  17   6      612.11      580.26      9.88 o 
   3  17   6       43.26       43.89      3.71 o 
   4  17   6        2.49        2.37      2.96 o 
   5  17   6        0.14       -3.70      3.70 o 
   6  17   6       55.99       70.28      6.51 o 
   7  17   6       12.79       11.70      6.34 o 
   8  17   6        1.72       -3.78      6.50 o 
   9  17   6       26.34       27.93      8.55 o 
 -11  18   6        4.92        4.53      5.06 o 
 -10  18   6       34.86       43.69      5.60 o 
  -9  18   6        0.01        4.06      3.61 o 
  -8  18   6       24.28       20.08      3.62 o 
  -7  18   6       15.20       18.35      3.60 o 
  -6  18   6      176.45      167.05      5.80 o 
  -5  18   6      280.51      275.61      9.02 o 
  -4  18   6      201.12      174.18      5.31 o 
  -3  18   6      328.53      297.23      6.15 o 
  -2  18   6       69.07       65.99      3.80 o 
  -1  18   6       53.69       39.92      2.70 o 
   0  18   6      177.59      180.59      4.42 o 
   1  18   6      435.14      384.13      7.04 o 
   2  18   6       23.18       31.73      4.78 o 
   3  18   6       16.60       15.31      3.91 o 
   4  18   6        0.79        1.49      3.15 o 
   5  18   6       25.65       32.40      5.07 o 
   6  18   6        2.26        3.60      4.41 o 
   7  18   6       16.97       12.02      7.19 o 
   8  18   6        5.09       -4.00      6.72 o 
   9  18   6        0.74        2.71      7.43 o 
 -11  19   6        0.01        4.11      4.96 o 
 -10  19   6        3.04        9.89      4.89 o 
  -9  19   6        3.48       10.46      3.99 o 
  -8  19   6       38.45       35.00      4.14 o 
  -7  19   6       10.93        5.42      3.36 o 
  -6  19   6        1.32        4.55      2.84 o 
  -5  19   6       36.94       29.53      3.17 o 
  -4  19   6       10.15       10.49      2.30 o 
  -3  19   6       12.11       11.38      2.34 o 
  -2  19   6       25.78       24.23      2.64 o 
  -1  19   6        0.27       -0.03      2.02 o 
   0  19   6        8.90       11.96      2.17 o 
   1  19   6      201.30      188.68      5.70 o 
   2  19   6        0.13        1.11      2.61 o 
   3  19   6       23.22       24.67      3.48 o 
   4  19   6        3.70        1.47      3.21 o 
   5  19   6        5.42        1.50      4.00 o 
   6  19   6        0.51       -7.48      7.48 o 
   7  19   6        8.04        9.53      6.53 o 
   8  19   6        5.10       -6.09      6.09 o 
   9  19   6        2.70       -0.79      7.65 o 
 -11  20   6        1.15       -1.25      5.38 o 
 -10  20   6        0.01        2.57      4.63 o 
  -9  20   6      126.66      133.60      6.59 o 
  -8  20   6       46.56       60.76      4.88 o 
  -7  20   6        4.40        3.91      3.33 o 
  -6  20   6       33.88       38.62      4.63 o 
  -5  20   6      303.05      294.30      7.41 o 
  -4  20   6       92.74       96.09      3.63 o 
  -3  20   6       29.18       29.69      2.76 o 
  -2  20   6       34.30       35.46      2.93 o 
  -1  20   6      181.16      176.12      4.84 o 
   0  20   6        0.09        1.04      1.97 o 
   1  20   6       45.59       49.09      3.45 o 
   2  20   6        2.99       -0.78      2.74 o 
   3  20   6        1.74        0.06      2.94 o 
   4  20   6       12.91       13.07      3.74 o 
   5  20   6       21.93       19.82      4.92 o 
   6  20   6        2.37       -4.20      5.70 o 
   7  20   6        2.47        1.23      6.21 o 
   8  20   6        4.19       -4.72      6.30 o 
 -11  21   6        0.00        9.05      6.30 o 
 -10  21   6        3.29       -0.70      4.76 o 
  -9  21   6      119.60      123.36      7.56 o 
  -8  21   6       86.06       73.51      5.27 o 
  -7  21   6       96.14       91.72      5.59 o 
  -6  21   6       87.45       82.93      5.22 o 
  -5  21   6       28.21       30.95      3.94 o 
  -4  21   6        3.16        2.55      2.18 o 
  -3  21   6       47.62       38.18      3.04 o 
  -2  21   6       26.16       25.75      2.81 o 
  -1  21   6       87.50       80.74      3.84 o 
   0  21   6      178.39      171.69      5.09 o 
   1  21   6       62.49       54.69      4.87 o 
   2  21   6        8.89       12.46      3.18 o 
   3  21   6      210.99      218.29      8.33 o 
   4  21   6       18.94       15.62      3.98 o 
   5  21   6        6.75        4.30      8.28 o 
   6  21   6       18.65       13.49      6.22 o 
   7  21   6        1.47       -0.09      6.52 o 
   8  21   6       11.45       10.24      7.67 o 
 -10  22   6        1.29        6.49      5.08 o 
  -9  22   6       12.74       13.44      5.25 o 
  -8  22   6       56.63       57.94      5.08 o 
  -7  22   6        2.96        3.98      3.50 o 
  -6  22   6      252.65      270.98      9.55 o 
  -5  22   6      436.63      428.73     10.72 o 
  -4  22   6       99.41       93.31      4.14 o 
  -3  22   6      245.38      253.83      7.02 o 
  -2  22   6      320.87      343.87      8.31 o 
  -1  22   6       91.77       99.50      4.75 o 
   0  22   6      101.74       78.58      5.01 o 
   1  22   6      171.91      166.71      6.14 o 
   2  22   6      305.65      294.83      9.15 o 
   3  22   6        1.44        2.61      3.33 o 
   4  22   6       74.85       78.45      5.65 o 
   5  22   6       66.18       76.00      8.18 o 
   6  22   6        7.48        2.37      6.21 o 
   7  22   6       43.42       56.54      8.84 o 
   8  22   6        5.98        4.69      7.34 o 
 -10  23   6        5.54        5.42      5.25 o 
  -9  23   6        0.19        8.78      4.73 o 
  -8  23   6       16.23       11.77      4.16 o 
  -7  23   6       20.31       13.14      4.02 o 
  -6  23   6       11.13       11.73      3.71 o 
  -5  23   6        1.89        9.36      3.46 o 
  -4  23   6        7.36        8.57      2.86 o 
  -3  23   6       14.96       13.83      3.49 o 
  -2  23   6       11.35        8.82      3.35 o 
  -1  23   6        5.23        5.99      3.26 o 
   0  23   6        4.68        0.13      3.10 o 
   1  23   6       12.85       11.99      3.67 o 
   2  23   6       11.89       14.35      3.75 o 
   3  23   6        1.16        0.35      3.67 o 
   4  23   6        0.11        1.95      4.18 o 
   5  23   6        2.43        2.19      5.43 o 
   6  23   6        1.74       -4.72      5.70 o 
   7  23   6        2.62       -0.40      6.34 o 
   8  23   6        1.29        8.84      7.44 o 
 -10  24   6        0.56       -2.50      5.14 o 
  -9  24   6        2.31        3.38      5.04 o 
  -8  24   6        1.82        4.58      4.41 o 
  -7  24   6       11.66        9.91      4.43 o 
  -6  24   6       18.88       16.02      4.04 o 
  -5  24   6       55.66       40.72      4.50 o 
  -4  24   6       19.66       18.83      3.34 o 
  -3  24   6        0.00       -1.89      3.05 o 
  -2  24   6        0.06        0.97      3.07 o 
  -1  24   6       86.47       84.39      5.30 o 
   0  24   6        0.27       -2.11      3.15 o 
   1  24   6       41.19       42.21      4.58 o 
   2  24   6        2.38        0.24      3.90 o 
   3  24   6        3.33        4.91      4.23 o 
   4  24   6       14.65        7.79      4.58 o 
   5  24   6        5.65        2.29      8.04 o 
   6  24   6        2.28        4.33      6.04 o 
   7  24   6        5.74        7.84      7.30 o 
 -10  25   6        3.73        8.10      5.66 o 
  -9  25   6        5.23        5.60      5.17 o 
  -8  25   6       17.20       27.86      5.80 o 
  -7  25   6        6.50       11.67      4.88 o 
  -6  25   6        0.04       -3.18      3.55 o 
  -5  25   6        1.01        1.42      3.62 o 
  -4  25   6       10.57       12.78      3.26 o 
  -3  25   6        0.00       -3.20      3.20 o 
  -2  25   6       18.39       19.49      3.91 o 
  -1  25   6        3.57        6.93      3.51 o 
   0  25   6       22.27       23.51      4.08 o 
   1  25   6       10.27       13.14      4.47 o 
   2  25   6       38.32       45.71      5.57 o 
   3  25   6       18.61       19.51      5.00 o 
   4  25   6       24.33       30.03      9.96 o 
   5  25   6        0.57       -4.49      5.66 o 
   6  25   6        2.63       -5.28      5.77 o 
   7  25   6       18.46       16.23      7.87 o 
  -9  26   6       26.04       31.65      6.46 o 
  -8  26   6       45.16       64.14      9.02 o 
  -7  26   6       22.74       25.92      5.66 o 
  -6  26   6       18.51       10.13      4.07 o 
  -5  26   6      196.39      218.04      8.44 o 
  -4  26   6       28.31       29.12      3.85 o 
  -3  26   6        2.13        1.52      3.47 o 
  -2  26   6      216.56      220.18      8.27 o 
  -1  26   6       30.45       29.23      4.29 o 
   0  26   6        5.17        1.31      3.65 o 
   1  26   6       36.40       48.17      5.81 o 
   2  26   6      111.96       88.85      7.17 o 
   3  26   6        0.02       -3.54      5.08 o 
   4  26   6      107.79      113.52      8.19 o 
   5  26   6       20.22       23.91      7.18 o 
   6  26   6        3.17        1.50      6.37 o 
   7  26   6       23.71       24.03      8.76 o 
  -9  27   6        0.47        0.87      5.28 o 
  -8  27   6        2.13        3.32      5.04 o 
  -7  27   6        9.86        7.82      5.10 o 
  -6  27   6        1.62       -4.12      4.39 o 
  -5  27   6       30.90       33.80      4.88 o 
  -4  27   6       47.17       45.39      4.37 o 
  -3  27   6        1.11        3.42      4.83 o 
  -2  27   6       15.66       19.09      4.15 o 
  -1  27   6        0.03        4.82      4.12 o 
   0  27   6        8.53       11.24      4.48 o 
   1  27   6       46.85       59.83      6.46 o 
   2  27   6        3.41        5.30      4.57 o 
   3  27   6       11.49       15.70      5.21 o 
   4  27   6        1.20        0.41      4.96 o 
   5  27   6        0.60        6.12      6.85 o 
   6  27   6        0.47       -2.63      8.98 o 
  -8  28   6       11.91       12.33      5.54 o 
  -7  28   6        2.29       -2.32      5.54 o 
  -6  28   6       11.18        2.94      4.64 o 
  -5  28   6      144.71      151.72     15.90 o 
  -4  28   6        9.76        4.94      3.85 o 
  -3  28   6       72.96       79.32      6.88 o 
  -2  28   6       30.54       42.93     11.20 o 
  -1  28   6       27.75       29.31      5.43 o 
   0  28   6       40.40       34.03      5.59 o 
   1  28   6       86.56       91.02     11.74 o 
   2  28   6       69.38       79.20      7.40 o 
   3  28   6        0.78       -0.21      4.81 o 
   4  28   6       78.39       82.59      7.68 o 
   5  28   6        0.18       -3.34      6.28 o 
   6  28   6        6.58        2.96      8.06 o 
  -8  29   6       10.36       13.43      5.82 o 
  -7  29   6        5.09        4.48      5.19 o 
  -6  29   6        0.73       -2.94      4.71 o 
  -5  29   6        2.64        7.48      4.99 o 
  -4  29   6       52.83       59.15      5.44 o 
  -3  29   6       16.14       15.17      5.10 o 
  -2  29   6        1.59        3.91      4.39 o 
  -1  29   6        0.08       -0.71      4.23 o 
   0  29   6       14.17       18.14      5.82 o 
   1  29   6        1.30        5.14      4.86 o 
   2  29   6       15.99       23.08      5.89 o 
   3  29   6        5.01        6.86      5.31 o 
   4  29   6        7.05       11.72      6.76 o 
   5  29   6        1.09        6.00      7.90 o 
  -8  30   6       11.34        8.27      6.66 o 
  -7  30   6       10.29       16.24      5.94 o 
  -6  30   6        1.47       -1.64      4.63 o 
  -5  30   6        1.40       -3.25      4.58 o 
  -4  30   6        0.36       -1.84      3.71 o 
  -3  30   6        0.00       -3.94      4.30 o 
  -2  30   6       14.28        9.45      5.01 o 
  -1  30   6       15.83       15.05      5.21 o 
   0  30   6        0.67       -1.25      4.44 o 
   1  30   6        7.55       10.05      5.13 o 
   2  30   6        7.73        7.19      5.30 o 
   3  30   6        1.39        7.00      5.38 o 
   4  30   6        3.98        3.35      5.10 o 
   5  30   6        6.00       -1.87      6.41 o 
  -7  31   6       35.26       35.36      6.76 o 
  -6  31   6        0.15        1.79      5.27 o 
  -5  31   6        0.11        0.38      5.10 o 
  -4  31   6       19.94       23.29      4.86 o 
  -3  31   6       13.81       15.81      5.43 o 
  -2  31   6       11.18       14.56      5.47 o 
  -1  31   6        2.26        5.56      4.95 o 
   0  31   6       21.48       19.90      5.72 o 
   1  31   6        0.47        5.84      5.02 o 
   2  31   6        0.19       -4.75      4.75 o 
   3  31   6       21.16       37.11      6.60 o 
   4  31   6        0.00       -0.91      5.29 o 
  -6  32   6       27.61       31.66      6.62 o 
  -5  32   6       27.98       33.47      6.32 o 
  -4  32   6       16.80       24.87      4.94 o 
  -3  32   6        6.36       11.82      4.54 o 
  -2  32   6       31.31       32.95      6.27 o 
  -1  32   6       15.15       12.61      5.52 o 
   0  32   6        2.09       -2.18      4.85 o 
   1  32   6       22.29       23.18      6.01 o 
   2  32   6       27.91       32.20      6.61 o 
   3  32   6       15.98       17.65      7.07 o 
   4  32   6        7.69       12.24      6.08 o 
  -6  33   6        1.32        1.70      5.35 o 
  -5  33   6        0.31        3.21      5.45 o 
  -4  33   6       30.30       29.09      5.24 o 
  -3  33   6       39.37       49.64      5.81 o 
  -2  33   6        3.40        3.50      5.19 o 
  -1  33   6       19.83       19.52      5.97 o 
   0  33   6       22.50       18.39      5.90 o 
   1  33   6        0.36       -4.80      4.80 o 
   2  33   6       39.75       55.30      7.54 o 
   3  33   6       29.64       44.97      7.44 o 
  -5  34   6        6.77        9.53      5.79 o 
  -4  34   6        0.14        8.11      5.62 o 
  -3  34   6        0.55        0.66      4.72 o 
  -2  34   6        0.04       -4.93      4.93 o 
  -1  34   6        0.58        0.82      5.14 o 
   0  34   6        6.54        2.68      5.38 o 
   1  34   6        3.94       12.61      5.84 o 
   2  34   6        0.10        4.56      5.82 o 
  -4  35   6        0.01        3.45      5.67 o 
  -3  35   6        0.17        2.49      4.77 o 
  -2  35   6        2.16        6.65      5.83 o 
  -1  35   6        4.92       -0.33      5.30 o 
   0  35   6        1.12       -4.90      4.90 o 
   1  35   6        0.00       -4.57      5.04 o 
 -13   1   7        2.52        2.01      5.30 o 
 -12   1   7      102.75      110.80     12.30 o 
 -11   1   7       19.32        5.46      6.76 o 
 -10   1   7       50.60       52.82      4.63 o 
  -9   1   7        9.07        1.49      2.05 o 
  -8   1   7       80.20       64.36      2.67 o 
  -7   1   7      195.33      189.53      7.11 o 
  -6   1   7      379.39      390.92      9.71 o 
  -5   1   7        2.19       -0.27      6.19 o 
  -4   1   7      117.92       97.06     12.63 o 
  -3   1   7        9.74       13.29      5.64 o 
  -2   1   7        2.98        4.41      5.42 o 
  -1   1   7      179.90      189.69      3.16 o 
   0   1   7       23.96       24.26      3.09 o 
   1   1   7      184.79      206.61      7.60 o 
   2   1   7       35.75       27.75      2.16 o 
   3   1   7       35.12       32.61      2.41 o 
   4   1   7       55.68       48.12      4.28 o 
   5   1   7        5.09        2.46      3.64 o 
   6   1   7        0.10       -4.41      4.41 o 
   7   1   7        8.69       16.25      6.26 o 
   8   1   7        6.11       11.35      7.97 o 
   9   1   7        0.41       -6.49      6.49 o 
  10   1   7        0.24       -6.97      6.97 o 
 -13   2   7        4.34        1.93      9.43 o 
 -12   2   7       42.16       35.34      9.81 o 
 -11   2   7      129.62      155.28      8.77 o 
 -10   2   7        3.15       -2.21      2.55 o 
  -9   2   7      124.70      124.82      4.95 o 
  -8   2   7       37.80       33.85      2.04 o 
  -7   2   7      374.51      359.17      9.44 o 
  -6   2   7     1307.19     1306.41     15.45 o 
  -5   2   7     1014.81     1037.75     15.38 o 
  -4   2   7      227.15      250.22     22.54 o 
  -3   2   7      376.66      357.58     16.74 o 
  -2   2   7     1699.01     1681.38     46.37 o 
  -1   2   7       47.27       45.71      1.84 o 
   0   2   7     1320.18     1367.75     15.35 o 
   1   2   7      995.28      986.70     11.53 o 
   2   2   7      509.25      477.57      7.04 o 
   3   2   7       11.37       12.42      2.16 o 
   4   2   7      280.54      296.84      8.42 o 
   5   2   7      203.24      185.70      7.47 o 
   6   2   7       75.77       73.99      7.35 o 
   7   2   7      184.74      197.17     11.45 o 
   8   2   7       45.28       52.52      9.82 o 
   9   2   7       10.04       14.69     10.59 o 
  10   2   7        0.42       -6.86      6.86 o 
 -13   3   7        3.70        3.36      5.37 o 
 -12   3   7        0.47        1.94      4.33 o 
 -11   3   7        5.97        1.06      3.74 o 
 -10   3   7       35.19       27.75      3.81 o 
  -9   3   7       20.25       12.12      2.27 o 
  -8   3   7       76.04       80.67      2.68 o 
  -7   3   7      450.23      437.05      7.02 o 
  -6   3   7      479.69      461.83      7.74 o 
  -5   3   7       15.22       14.90      2.03 o 
  -4   3   7       16.33       16.11     10.56 o 
  -3   3   7        0.02        7.82      5.88 o 
  -2   3   7      464.51      439.47      8.24 o 
  -1   3   7      141.61      142.88      3.24 o 
   0   3   7      725.13      729.63     10.41 o 
   1   3   7        7.80       -0.89      2.88 o 
   2   3   7      185.09      185.89      4.14 o 
   3   3   7      175.48      142.95      4.23 o 
   4   3   7       28.16       28.56      4.03 o 
   5   3   7       48.40       51.07      4.84 o 
   6   3   7       10.31       15.94      5.97 o 
   7   3   7       13.00       27.02      6.89 o 
   8   3   7        0.03        2.59      6.27 o 
   9   3   7       15.55        9.37      6.65 o 
  10   3   7        6.37        1.65      7.17 o 
 -13   4   7        0.14       -1.20     12.36 o 
 -12   4   7       12.12       11.29      4.58 o 
 -11   4   7        0.95       -3.41      3.41 o 
 -10   4   7       18.50       17.71      4.45 o 
  -9   4   7       85.91       91.33      4.64 o 
  -8   4   7       15.36       15.88      1.89 o 
  -7   4   7      325.77      316.81      5.35 o 
  -6   4   7      760.31      704.28     12.53 o 
  -5   4   7      504.00      542.70     13.93 o 
  -4   4   7      192.13      180.67      4.56 o 
  -3   4   7       94.21       96.11      3.78 o 
  -2   4   7      839.99      922.14     23.04 o 
  -1   4   7       83.60       86.63      3.08 o 
   0   4   7      494.61      527.36      8.28 o 
   1   4   7     1976.55     1934.34     20.71 o 
   2   4   7        0.62        2.07      1.92 o 
   3   4   7       32.19       41.63      2.75 o 
   4   4   7      117.31      117.23      5.69 o 
   5   4   7        4.27       -1.82      3.95 o 
   6   4   7        0.59       -1.27      4.65 o 
   7   4   7       62.82       53.90      7.72 o 
   8   4   7       10.98       16.87      6.77 o 
   9   4   7        6.20        5.20      6.58 o 
  10   4   7       15.84       -2.17      7.34 o 
 -13   5   7       11.82       13.57     10.09 o 
 -12   5   7       11.39        2.59      4.18 o 
 -11   5   7       16.93        5.26      3.35 o 
 -10   5   7        6.48        1.60      2.70 o 
  -9   5   7       34.96       33.41      3.03 o 
  -8   5   7       98.46       85.49      3.01 o 
  -7   5   7      126.55      111.97      3.57 o 
  -6   5   7       27.94       24.95      5.59 o 
  -5   5   7       53.53       65.12      4.93 o 
  -4   5   7       33.66       39.65      2.34 o 
  -3   5   7      265.85      253.45      5.46 o 
  -2   5   7       43.19       33.19      2.34 o 
  -1   5   7      393.53      418.67      5.78 o 
   0   5   7      100.19      123.03      5.58 o 
   1   5   7       26.98       26.28      1.89 o 
   2   5   7       30.66       28.25      2.65 o 
   3   5   7       20.00       13.24      2.42 o 
   4   5   7       20.31       18.23      3.81 o 
   5   5   7       13.39       23.22      4.27 o 
   6   5   7       49.54       48.51      8.33 o 
   7   5   7        0.98        4.85      5.57 o 
   8   5   7        0.32        4.23      5.88 o 
   9   5   7        0.03       -4.36      6.32 o 
  10   5   7        0.05        1.12      7.25 o 
 -13   6   7        0.01       -5.02      6.84 o 
 -12   6   7        1.36       -3.92      3.92 o 
 -11   6   7        7.41        3.29      3.29 o 
 -10   6   7       88.46       89.42      4.40 o 
  -9   6   7       61.49       50.16      3.22 o 
  -8   6   7        8.72       10.27      1.92 o 
  -7   6   7        7.08        4.12      1.94 o 
  -6   6   7       46.85       36.92      4.39 o 
  -5   6   7     1430.71     1430.23     23.17 o 
  -4   6   7      235.61      231.24      5.63 o 
  -3   6   7       40.11       41.27      3.43 o 
  -2   6   7      212.26      206.33      5.37 o 
  -1   6   7       38.13       46.01      1.95 o 
   0   6   7      564.90      533.83      6.85 o 
   1   6   7      176.48      179.49      4.98 o 
   2   6   7       83.26       91.45      3.55 o 
   3   6   7      254.09      254.74      5.51 o 
   4   6   7       86.32       83.08      7.41 o 
   5   6   7        5.55        0.39      3.53 o 
   6   6   7       16.14       11.85      5.36 o 
   7   6   7       62.45       62.03      7.93 o 
   8   6   7       12.03       10.96      7.48 o 
   9   6   7        0.39        2.33      6.65 o 
 -13   7   7        5.30        2.54      5.67 o 
 -12   7   7        2.19       -3.96      7.72 o 
 -11   7   7       32.37       24.45      4.22 o 
 -10   7   7       23.94       19.85      3.19 o 
  -9   7   7        4.18        0.08      2.19 o 
  -8   7   7       35.51       35.09      2.52 o 
  -7   7   7      568.52      567.70      8.77 o 
  -6   7   7       82.00       90.66      2.89 o 
  -5   7   7      446.67      476.84     10.15 o 
  -4   7   7      373.23      372.03      8.42 o 
  -3   7   7      214.89      206.19      6.01 o 
  -2   7   7      526.53      530.67      9.91 o 
  -1   7   7     1046.48     1057.18     13.89 o 
   0   7   7      351.28      329.88      6.38 o 
   1   7   7     1115.77     1097.37     12.49 o 
   2   7   7      549.75      555.43      9.12 o 
   3   7   7      166.38      140.76      4.39 o 
   4   7   7       43.87       41.61      4.35 o 
   5   7   7       99.32      104.89      6.78 o 
   6   7   7        3.19        8.40      5.37 o 
   7   7   7       10.18        6.56      5.68 o 
   8   7   7       14.71       21.00      6.92 o 
   9   7   7        4.76        4.25      6.47 o 
 -12   8   7       16.34       15.09      5.25 o 
 -11   8   7       36.89       40.62      6.21 o 
 -10   8   7        5.05       -1.75      2.71 o 
  -9   8   7        3.67        0.92      2.27 o 
  -8   8   7       76.97       78.75      3.70 o 
  -7   8   7       39.25       34.39      2.90 o 
  -6   8   7      183.55      185.02      4.22 o 
  -5   8   7     1184.05     1182.23     15.23 o 
  -4   8   7      123.17      119.91      8.18 o 
  -3   8   7       22.50       35.42      3.46 o 
  -2   8   7       38.82       55.69      2.00 o 
  -1   8   7       46.82       46.26      2.70 o 
   0   8   7      415.55      392.02      6.81 o 
   1   8   7     1077.11     1024.23     11.94 o 
   2   8   7       55.71       56.13      3.17 o 
   3   8   7        7.40        5.46      2.49 o 
   4   8   7        8.19        4.91      3.41 o 
   5   8   7       65.16       51.25      5.76 o 
   6   8   7        2.47       -0.67      5.21 o 
   7   8   7       31.88       43.53     20.85 o 
   8   8   7       22.69       33.28      7.26 o 
   9   8   7        0.23       -1.08      6.01 o 
 -12   9   7        0.04        1.93      4.78 o 
 -11   9   7       12.13        6.87      3.30 o 
 -10   9   7       12.85       16.82      4.32 o 
  -9   9   7        2.63       -2.19      2.19 o 
  -8   9   7      104.31      112.21      3.65 o 
  -7   9   7      169.42      165.33      3.73 o 
  -6   9   7      299.05      284.11      5.59 o 
  -5   9   7      278.20      256.96      4.19 o 
  -4   9   7     1165.06     1152.09     24.74 o 
  -3   9   7      249.74      260.52      5.93 o 
  -2   9   7      226.17      223.55      3.92 o 
  -1   9   7      947.15      959.00     14.28 o 
   0   9   7      629.67      604.96      9.40 o 
   1   9   7       68.23       67.30      2.75 o 
   2   9   7      446.65      442.95      7.82 o 
   3   9   7      256.73      240.64      6.07 o 
   4   9   7        0.85       -2.00      2.75 o 
   5   9   7      477.90      487.99     13.42 o 
   6   9   7      177.85      165.70     17.05 o 
   7   9   7        0.01        2.44      5.54 o 
   8   9   7        2.99       -0.55      6.51 o 
   9   9   7        1.77       -0.11      6.68 o 
 -12  10   7       19.95       29.48      5.78 o 
 -11  10   7        0.73       -1.06      3.52 o 
 -10  10   7       52.40       49.52      3.83 o 
  -9  10   7        3.80        2.08      2.40 o 
  -8  10   7        8.76        6.76      2.05 o 
  -7  10   7        0.19        2.02      1.71 o 
  -6  10   7       23.25       23.35      2.91 o 
  -5  10   7       16.72       19.72      1.93 o 
  -4  10   7       29.28       30.56      1.76 o 
  -3  10   7      209.18      184.88      3.30 o 
  -2  10   7       27.96       24.68      2.08 o 
  -1  10   7        0.75        2.86      1.61 o 
   0  10   7      265.33      242.02      5.48 o 
   1  10   7      386.39      390.32      6.24 o 
   2  10   7      264.32      283.33      6.21 o 
   3  10   7      274.89      277.40      6.56 o 
   4  10   7       31.46       25.44      3.44 o 
   5  10   7       12.46       13.48      4.97 o 
   6  10   7       61.77       58.40      7.61 o 
   7  10   7        9.07       -1.81      5.60 o 
   8  10   7        0.31        1.51      6.09 o 
   9  10   7        0.04       -5.87      6.50 o 
 -12  11   7        0.85       -0.24      4.68 o 
 -11  11   7       38.03       37.95      5.22 o 
 -10  11   7       30.64       26.74      3.51 o 
  -9  11   7        0.40        1.37      2.54 o 
  -8  11   7       59.59       61.88      2.99 o 
  -7  11   7       80.10       78.06      2.96 o 
  -6  11   7       14.97       12.25      2.15 o 
  -5  11   7        3.21       -0.23      1.65 o 
  -4  11   7       68.42       57.63      2.51 o 
  -3  11   7       25.83       26.12      1.67 o 
  -2  11   7       23.57       30.08      1.97 o 
  -1  11   7       15.16       14.40      2.08 o 
   0  11   7        3.44       -1.60      1.60 o 
   1  11   7      170.52      155.01      4.06 o 
   2  11   7        2.64       -1.13      2.20 o 
   3  11   7        0.62       -0.73      2.40 o 
   4  11   7       48.87       47.39      5.90 o 
   5  11   7       18.04       15.98      5.00 o 
   6  11   7        0.53       12.58      5.81 o 
   7  11   7       32.24       35.79      7.28 o 
   8  11   7        0.46       -1.64      5.78 o 
   9  11   7        0.24       -6.27      6.27 o 
 -12  12   7        0.12       -4.93      4.93 o 
 -11  12   7       16.28       19.33      5.01 o 
 -10  12   7       45.91       58.50      4.17 o 
  -9  12   7       16.76       15.06      2.85 o 
  -8  12   7        7.04        6.44      2.34 o 
  -7  12   7       28.67       24.52      2.33 o 
  -6  12   7       25.15       20.68      2.03 o 
  -5  12   7       20.12       19.07      2.18 o 
  -4  12   7       72.04       75.75      4.61 o 
  -3  12   7      173.62      174.27      4.83 o 
  -2  12   7        4.35        6.63      2.15 o 
  -1  12   7        0.01        2.55      1.95 o 
   0  12   7       18.06       18.21      2.04 o 
   1  12   7       55.84       56.51      2.78 o 
   2  12   7      100.83       94.26      4.39 o 
   3  12   7        7.93        6.68      2.94 o 
   4  12   7        0.46        2.32      3.07 o 
   5  12   7        2.80        3.39      6.26 o 
   6  12   7       61.60       59.66      7.56 o 
   7  12   7        3.73        5.06      6.05 o 
   8  12   7        1.26        5.91      6.58 o 
   9  12   7        0.82       -0.18      7.03 o 
 -12  13   7        3.23       -2.31      4.97 o 
 -11  13   7       65.97       73.61      7.90 o 
 -10  13   7      102.28      118.98      5.34 o 
  -9  13   7        0.01        0.08      2.58 o 
  -8  13   7       86.67       88.90      3.78 o 
  -7  13   7      399.29      399.14      6.76 o 
  -6  13   7      163.50      158.62      4.57 o 
  -5  13   7        1.67       -0.04      1.88 o 
  -4  13   7     1166.00     1141.79     17.30 o 
  -3  13   7      227.95      230.75      5.01 o 
  -2  13   7      254.60      266.44      9.32 o 
  -1  13   7     1358.67     1382.99     16.69 o 
   0  13   7      719.79      721.20     11.19 o 
   1  13   7        0.01       -0.01      2.16 o 
   2  13   7      176.82      170.51      5.89 o 
   3  13   7      157.49      153.23      5.87 o 
   4  13   7       21.24        8.75      3.55 o 
   5  13   7       75.96       77.77     15.90 o 
   6  13   7       53.55       51.61      7.55 o 
   7  13   7       21.83       18.35      6.53 o 
   8  13   7       18.48       16.68      7.14 o 
   9  13   7        5.78        8.74     12.32 o 
 -12  14   7        1.96       -2.84      5.21 o 
 -11  14   7        0.35        5.17      6.38 o 
 -10  14   7        5.85        3.00      3.48 o 
  -9  14   7        0.55       -0.67      2.71 o 
  -8  14   7        0.00       -0.29      2.30 o 
  -7  14   7        7.76       11.06      2.53 o 
  -6  14   7        6.78        9.46      1.99 o 
  -5  14   7       33.81       27.17      2.38 o 
  -4  14   7       23.80       33.62      3.41 o 
  -3  14   7       31.25       30.18      2.44 o 
  -2  14   7      394.71      356.31      8.42 o 
  -1  14   7       26.56       24.14      2.12 o 
   0  14   7      624.03      567.29      8.19 o 
   1  14   7      352.08      320.49      6.09 o 
   2  14   7       69.90       56.52      4.16 o 
   3  14   7        0.04        0.82      2.89 o 
   4  14   7       74.75       61.15      4.96 o 
   5  14   7       13.73        9.14      5.18 o 
   6  14   7       27.63       29.40      7.72 o 
   7  14   7        9.99       14.22      6.38 o 
   8  14   7       10.03       22.99      7.56 o 
   9  14   7        0.59       10.04      7.54 o 
 -12  15   7        2.48        0.55      5.35 o 
 -11  15   7        4.72       -0.38      3.60 o 
 -10  15   7       29.76       39.54      4.46 o 
  -9  15   7        2.01       -1.72      2.75 o 
  -8  15   7       80.08       69.45      4.67 o 
  -7  15   7      338.17      342.70      6.98 o 
  -6  15   7       31.07       34.54      2.73 o 
  -5  15   7        1.05        1.39      1.94 o 
  -4  15   7      256.37      263.22      6.78 o 
  -3  15   7       37.67       31.60      2.60 o 
  -2  15   7      105.21      115.81      3.49 o 
  -1  15   7      310.14      271.25      5.23 o 
   0  15   7      177.38      178.74      4.77 o 
   1  15   7       28.86       27.51      3.09 o 
   2  15   7       79.96       72.07      4.25 o 
   3  15   7      202.85      214.63      7.08 o 
   4  15   7        9.77        9.42      3.81 o 
   5  15   7        0.31        0.77      4.98 o 
   6  15   7        2.68        2.35      8.06 o 
   7  15   7        4.11       -1.34      5.55 o 
   8  15   7       40.87       40.26      8.39 o 
 -11  16   7        1.72       -0.47      6.16 o 
 -10  16   7       13.12       19.27      4.13 o 
  -9  16   7       12.46       15.09      3.91 o 
  -8  16   7       41.93       40.39      3.55 o 
  -7  16   7       27.46       27.32      3.21 o 
  -6  16   7        2.27        2.09      2.41 o 
  -5  16   7       32.24       29.62      2.57 o 
  -4  16   7      192.80      178.90      4.53 o 
  -3  16   7       53.52       54.28      3.15 o 
  -2  16   7      110.25      118.88      3.65 o 
  -1  16   7       39.79       35.09      2.52 o 
   0  16   7       91.04       86.50      3.74 o 
   1  16   7       40.87       40.66      3.05 o 
   2  16   7        0.28       -0.28      3.07 o 
   3  16   7       81.41       79.61      5.29 o 
   4  16   7       11.50        4.08      5.02 o 
   5  16   7        7.41        4.95      5.17 o 
   6  16   7        6.34        2.09      5.74 o 
   7  16   7        7.78        3.41      6.00 o 
   8  16   7       16.69       12.06      7.06 o 
 -11  17   7        5.54       -3.27      4.52 o 
 -10  17   7        8.78       12.15      4.02 o 
  -9  17   7        9.97       12.77      3.66 o 
  -8  17   7        0.08        0.08      2.88 o 
  -7  17   7       48.99       53.15      4.02 o 
  -6  17   7       41.47       39.46      3.35 o 
  -5  17   7       37.35       40.85      3.96 o 
  -4  17   7        1.86        1.94      2.03 o 
  -3  17   7      106.62       94.27      3.62 o 
  -2  17   7       15.29       13.98      2.17 o 
  -1  17   7      720.79      698.32     12.42 o 
   0  17   7      111.81      107.03      4.14 o 
   1  17   7      126.71      115.96      5.08 o 
   2  17   7      193.05      187.33      6.55 o 
   3  17   7        1.28       -0.72      3.25 o 
   4  17   7       40.20       34.88      4.98 o 
   5  17   7        4.79       16.22      5.97 o 
   6  17   7        0.16        0.30      5.64 o 
   7  17   7        0.25        0.01      8.36 o 
   8  17   7       12.44       10.82      7.08 o 
 -11  18   7        0.10        4.26      4.92 o 
 -10  18   7        0.13       -1.58      3.59 o 
  -9  18   7      166.52      172.50      9.46 o 
  -8  18   7       12.39       18.27      3.60 o 
  -7  18   7       63.44       72.44      6.37 o 
  -6  18   7      107.73      123.61      5.06 o 
  -5  18   7      127.00      148.55      5.12 o 
  -4  18   7        7.49        5.49      2.42 o 
  -3  18   7      229.77      223.83      5.99 o 
  -2  18   7       74.34       75.04      3.43 o 
  -1  18   7      298.62      297.54      6.46 o 
   0  18   7       51.81       51.71      3.31 o 
   1  18   7       17.12       15.95      3.17 o 
   2  18   7        7.64       12.38      3.22 o 
   3  18   7       15.86       15.03      3.95 o 
   4  18   7       85.43       90.20      6.61 o 
   5  18   7        2.17       -0.45      5.45 o 
   6  18   7        3.22        2.89     11.01 o 
   7  18   7        1.87        3.58      6.28 o 
   8  18   7        9.28       -3.02      7.05 o 
 -11  19   7        0.77       -2.39      4.67 o 
 -10  19   7       31.69       41.77      6.31 o 
  -9  19   7       38.79       46.74      4.79 o 
  -8  19   7      103.43       96.56      6.81 o 
  -7  19   7      173.71      179.32      6.92 o 
  -6  19   7       78.15       76.36      4.23 o 
  -5  19   7       19.08       22.50      2.94 o 
  -4  19   7        4.08        8.28      2.55 o 
  -3  19   7       63.08       63.16      3.35 o 
  -2  19   7        3.05        5.21      2.36 o 
  -1  19   7      299.23      295.05      6.88 o 
   0  19   7       78.14       79.53      4.26 o 
   1  19   7       21.64       14.82      3.28 o 
   2  19   7       46.96       44.80      5.69 o 
   3  19   7       20.48       18.87      3.98 o 
   4  19   7        2.98        2.63      4.12 o 
   5  19   7       36.04       36.83     11.35 o 
   6  19   7       42.06       48.10      7.80 o 
   7  19   7        1.38       -3.65      6.33 o 
   8  19   7       12.87       20.74      8.18 o 
 -11  20   7       27.65       34.17      6.27 o 
 -10  20   7        0.14        4.18      4.84 o 
  -9  20   7       36.82       38.06      4.71 o 
  -8  20   7       34.91       42.65      4.40 o 
  -7  20   7       24.35       26.20      3.94 o 
  -6  20   7       64.78       70.03      4.42 o 
  -5  20   7       41.95       46.45      3.56 o 
  -4  20   7        4.15        3.34      2.36 o 
  -3  20   7      346.45      325.28      6.90 o 
  -2  20   7      173.72      159.26      5.20 o 
  -1  20   7       20.45       25.06      2.92 o 
   0  20   7      109.40      116.32      4.67 o 
   1  20   7      132.09      118.97      5.90 o 
   2  20   7      109.14      103.12      5.79 o 
   3  20   7        7.30        7.83      3.78 o 
   4  20   7       10.28       19.15      4.90 o 
   5  20   7       15.74       21.82      6.61 o 
   6  20   7       12.97       19.78      8.80 o 
   7  20   7       27.85       39.36      8.17 o 
 -10  21   7       19.18       15.35      5.33 o 
  -9  21   7        2.02        8.96      3.95 o 
  -8  21   7        4.43        3.51      3.58 o 
  -7  21   7        8.39       10.16      3.61 o 
  -6  21   7       31.49       33.44      5.01 o 
  -5  21   7        0.06        0.53      3.63 o 
  -4  21   7        3.20       -0.35      2.31 o 
  -3  21   7        0.12        1.75      2.33 o 
  -2  21   7        0.92        2.04      2.37 o 
  -1  21   7       17.13       24.89      2.99 o 
   0  21   7       35.41       35.47      5.11 o 
   1  21   7        0.24       -1.49      3.14 o 
   2  21   7        4.53        5.80      3.65 o 
   3  21   7       25.83       20.56      4.84 o 
   4  21   7        0.24        1.01      4.29 o 
   5  21   7        0.03        5.58     11.55 o 
   6  21   7        1.43       -3.37      6.14 o 
   7  21   7        0.10        1.80      6.89 o 
 -10  22   7        0.02        1.47      4.87 o 
  -9  22   7       14.76       19.61      4.97 o 
  -8  22   7        0.43        0.15      3.54 o 
  -7  22   7        1.65        2.72      3.57 o 
  -6  22   7        0.23       -2.24      3.14 o 
  -5  22   7        0.67       -0.65      2.67 o 
  -4  22   7        2.89        3.06      2.72 o 
  -3  22   7       23.88       26.96      3.38 o 
  -2  22   7      111.03      101.05      6.24 o 
  -1  22   7      161.92      146.97      5.85 o 
   0  22   7        4.34        5.84      3.45 o 
   1  22   7       10.00       10.52      3.83 o 
   2  22   7       28.75       23.64      4.33 o 
   3  22   7        1.86       -1.96      4.03 o 
   4  22   7       10.14        6.10      4.71 o 
   5  22   7       49.15       55.60      8.15 o 
   6  22   7        0.10       -3.67      5.86 o 
   7  22   7        2.84        9.84      9.07 o 
 -10  23   7        7.09        5.38      5.42 o 
  -9  23   7       19.02       20.20      5.58 o 
  -8  23   7        3.06        6.89      3.79 o 
  -7  23   7        3.17        0.70      4.04 o 
  -6  23   7        3.76        4.73      3.51 o 
  -5  23   7        8.27       10.14      3.52 o 
  -4  23   7       27.66       24.39      3.29 o 
  -3  23   7        7.13       10.30      3.03 o 
  -2  23   7        1.76        3.37      3.32 o 
  -1  23   7        5.36        5.89      3.47 o 
   0  23   7      151.48      138.76      6.64 o 
   1  23   7        0.03       -3.30      3.30 o 
   2  23   7        5.83        5.20      3.87 o 
   3  23   7        9.26        5.01      4.30 o 
   4  23   7        0.06       -3.91      4.39 o 
   5  23   7       37.93       39.86      7.59 o 
   6  23   7        8.54       13.44      6.91 o 
   7  23   7        0.05        3.99      9.41 o 
  -9  24   7       23.41       18.44      5.60 o 
  -8  24   7       42.79       44.57      4.97 o 
  -7  24   7        0.05       -0.79      3.62 o 
  -6  24   7      122.68      129.38      6.64 o 
  -5  24   7      144.61      159.42      7.09 o 
  -4  24   7       10.87       14.28      3.17 o 
  -3  24   7       90.35       97.23      5.60 o 
  -2  24   7      256.33      258.35      8.55 o 
  -1  24   7        2.96       -2.05      3.27 o 
   0  24   7       50.90       49.61      4.89 o 
   1  24   7      147.64      147.37      7.15 o 
   2  24   7       32.14       37.05      5.67 o 
   3  24   7        1.16        7.42      4.68 o 
   4  24   7       78.09       79.86      7.26 o 
   5  24   7       20.28       17.55      6.83 o 
   6  24   7       26.60       27.41      7.93 o 
  -9  25   7        0.01        1.52      5.10 o 
  -8  25   7        4.54        2.72      4.76 o 
  -7  25   7        0.37       -1.42      3.73 o 
  -6  25   7       10.18       17.76      4.28 o 
  -5  25   7       28.05       27.15      4.35 o 
  -4  25   7       36.85       44.40      4.03 o 
  -3  25   7        0.71        1.34      3.43 o 
  -2  25   7        0.09        3.64      3.50 o 
  -1  25   7       30.10       32.35      4.50 o 
   0  25   7        1.75        1.31      4.56 o 
   1  25   7        0.04        4.57      4.37 o 
   2  25   7        2.62        0.52      4.12 o 
   3  25   7       17.45       14.02      5.07 o 
   4  25   7        0.49        7.78      5.10 o 
   5  25   7        0.32        3.83      6.24 o 
   6  25   7        2.53        3.41      6.91 o 
  -9  26   7        9.12        5.52      5.35 o 
  -8  26   7        0.61        1.02      4.83 o 
  -7  26   7        0.72       -3.57      3.57 o 
  -6  26   7       66.62       56.06      5.35 o 
  -5  26   7       75.67       82.86      8.83 o 
  -4  26   7        3.95        6.71      3.33 o 
  -3  26   7        7.63        5.51      3.80 o 
  -2  26   7        0.01       -1.83      3.50 o 
  -1  26   7        2.35       -0.96      3.57 o 
   0  26   7       43.37       48.75      5.13 o 
   1  26   7       42.53       49.07      6.01 o 
   2  26   7        4.93       -0.85      4.12 o 
   3  26   7        0.01       -0.37      4.61 o 
   4  26   7        9.87       17.76      5.73 o 
   5  26   7        0.64       -3.13      5.84 o 
   6  26   7       19.75       25.64      7.94 o 
  -8  27   7        8.19        7.29      5.30 o 
  -7  27   7        1.35       -0.92      4.46 o 
  -6  27   7        2.73        3.34      3.97 o 
  -5  27   7        0.00        6.48      4.06 o 
  -4  27   7       35.42       43.50      5.09 o 
  -3  27   7       11.74        9.76      4.03 o 
  -2  27   7        0.52        1.51      3.77 o 
  -1  27   7       15.36        8.44      3.99 o 
   0  27   7        0.22       -2.18      4.15 o 
   1  27   7        3.88        8.27      4.86 o 
   2  27   7        4.45        1.61      4.72 o 
   3  27   7        2.44        1.31      4.96 o 
   4  27   7        0.04       -1.16      4.99 o 
   5  27   7        5.30       -5.87      5.87 o 
  -8  28   7       11.07       15.52      5.77 o 
  -7  28   7        0.77       -3.35      4.64 o 
  -6  28   7       40.10       41.90      6.18 o 
  -5  28   7       60.17       68.47      6.80 o 
  -4  28   7        6.20        5.99      3.41 o 
  -3  28   7        0.01       -0.23      3.89 o 
  -2  28   7       41.82       39.39      5.01 o 
  -1  28   7        2.81        2.53      4.44 o 
   0  28   7        0.44        0.31      4.39 o 
   1  28   7       63.43       75.41      7.91 o 
   2  28   7       13.25        6.53      5.11 o 
   3  28   7        3.27        4.13      5.16 o 
   4  28   7       34.66       38.06      6.71 o 
   5  28   7        9.19       12.44      7.46 o 
  -7  29   7       25.51       37.24      6.35 o 
  -6  29   7       11.19        4.84      5.16 o 
  -5  29   7       21.48       35.21      5.97 o 
  -4  29   7        6.25        7.59      4.01 o 
  -3  29   7        0.13        0.61      4.76 o 
  -2  29   7        0.69        1.92      4.53 o 
  -1  29   7       10.05       14.97      5.06 o 
   0  29   7        6.97       12.07      4.96 o 
   1  29   7        8.94       13.85      5.19 o 
   2  29   7       12.37       18.05      5.70 o 
   3  29   7        2.93        0.92      9.14 o 
   4  29   7        0.00       -3.72      5.10 o 
  -7  30   7        3.67       12.28      5.66 o 
  -6  30   7       34.24       36.49      6.33 o 
  -5  30   7       52.39       48.93      6.64 o 
  -4  30   7        0.09        2.68      4.87 o 
  -3  30   7       36.78       43.27      5.25 o 
  -2  30   7       16.02       23.68      5.69 o 
  -1  30   7        0.08       -0.92      4.65 o 
   0  30   7        8.01        7.13      5.30 o 
   1  30   7       84.31       86.91      7.82 o 
   2  30   7       21.70       15.04      5.68 o 
   3  30   7       27.82       28.29      6.62 o 
   4  30   7       13.13       21.04      6.21 o 
  -6  31   7        3.46       12.47      5.62 o 
  -5  31   7        5.62        6.29      5.41 o 
  -4  31   7        0.81        5.41      5.33 o 
  -3  31   7       23.12       22.96      4.80 o 
  -2  31   7        0.01        1.02      4.67 o 
  -1  31   7        4.67        3.05      5.05 o 
   0  31   7        5.13        2.31      6.08 o 
   1  31   7        3.96       12.24      5.66 o 
   2  31   7        1.37        3.88      5.36 o 
   3  31   7       14.51       19.16      6.26 o 
  -5  32   7        2.16        3.93      5.38 o 
  -4  32   7        2.84        0.13      5.05 o 
  -3  32   7        0.40       -0.22      4.16 o 
  -2  32   7        0.02       -0.33      5.07 o 
  -1  32   7        0.78       -2.17      4.89 o 
   0  32   7        0.00       -4.81      4.81 o 
   1  32   7        0.68       -2.95      5.06 o 
   2  32   7        2.43        7.11      5.61 o 
  -4  33   7       19.23       33.26      6.71 o 
  -3  33   7        0.00        0.68      4.39 o 
  -2  33   7        2.01       -1.81      5.00 o 
  -1  33   7        1.01        4.71      5.29 o 
   0  33   7        2.43       -0.93      4.92 o 
   1  33   7        1.08        2.01      5.40 o 
  -3  34   7        1.28       -4.03      4.38 o 
  -2  34   7       13.91       17.23      6.12 o 
  -1  34   7        0.56        1.44      5.43 o 
   0  34   7        3.95        7.43      5.77 o 
 -12   0   8       12.42       19.03      5.64 o 
 -11   0   8       36.87       47.46     13.60 o 
 -10   0   8      264.92      269.55      8.43 o 
  -9   0   8      479.21      485.94     10.27 o 
  -8   0   8      225.59      231.63      7.81 o 
  -7   0   8       21.81       12.96      3.22 o 
  -6   0   8      160.11      149.73     17.95 o 
  -5   0   8       35.32       39.14     11.26 o 
  -4   0   8      293.83      271.32     23.02 o 
  -3   0   8      598.24      574.51     33.35 o 
  -2   0   8     1316.60     1305.65     55.83 o 
  -1   0   8      112.76      126.94      7.07 o 
   0   0   8     1966.84     2044.40     79.00 o 
   1   0   8      780.28      705.80     13.95 o 
   2   0   8      228.82      187.61      5.92 o 
   3   0   8      194.43      201.95      6.92 o 
   4   0   8       90.96       97.06      7.76 o 
   5   0   8        3.96       -4.50      5.14 o 
   6   0   8       36.35       39.90      9.39 o 
   7   0   8      202.73      219.26     17.48 o 
   8   0   8        9.78        2.45      9.10 o 
   9   0   8       46.09       63.13     13.67 o 
 -12   1   8        8.26       12.48      8.33 o 
 -11   1   8        5.59        0.97      6.79 o 
 -10   1   8        8.08        8.58      5.19 o 
  -9   1   8       21.98       19.00      3.21 o 
  -8   1   8        2.89        5.10      1.50 o 
  -7   1   8       23.94       18.59      4.15 o 
  -6   1   8        0.04       -0.89      6.34 o 
  -5   1   8      132.34      119.73     11.18 o 
  -4   1   8       55.80       46.96     15.15 o 
  -3   1   8        1.72        0.98      6.20 o 
  -2   1   8      135.15      115.89     10.13 o 
  -1   1   8       59.67       62.88      2.08 o 
   0   1   8      319.10      360.15      8.09 o 
   1   1   8        6.93       -1.65      1.65 o 
   2   1   8       49.81       48.52      2.48 o 
   3   1   8       29.70       30.93      2.75 o 
   4   1   8       21.23       15.33      3.80 o 
   5   1   8       27.80       16.48      4.38 o 
   6   1   8       22.09       18.23      6.15 o 
   7   1   8        0.00       10.78      6.34 o 
   8   1   8        8.92       14.46      8.18 o 
   9   1   8        5.39        6.53      7.18 o 
 -12   2   8       32.99       42.83      4.58 o 
 -11   2   8        3.10       -3.38      5.70 o 
 -10   2   8        1.73       -3.66      4.31 o 
  -9   2   8       65.11       58.44      3.60 o 
  -8   2   8        7.37        3.95      1.49 o 
  -7   2   8      113.64      109.13      3.39 o 
  -6   2   8       83.26       94.00     12.08 o 
  -5   2   8       37.55       29.80      7.70 o 
  -4   2   8       34.70       25.89      7.52 o 
  -3   2   8       90.12       79.73      9.44 o 
  -2   2   8      200.65      203.17     16.66 o 
  -1   2   8      129.13      136.91      4.52 o 
   0   2   8      310.57      300.62      7.29 o 
   1   2   8      141.87      126.26      3.37 o 
   2   2   8       14.48        6.10      1.88 o 
   3   2   8      170.14      167.55      4.56 o 
   4   2   8        4.06        0.30      3.41 o 
   5   2   8        0.02       -3.83      3.86 o 
   6   2   8        0.94       -1.58      5.05 o 
   7   2   8        8.63        4.00      6.07 o 
   8   2   8        0.01       -3.39      6.10 o 
   9   2   8        0.54       -6.08      6.08 o 
 -12   3   8       30.30       29.27      7.75 o 
 -11   3   8        2.76       -2.22      5.63 o 
 -10   3   8        0.17       -2.99      2.99 o 
  -9   3   8       18.13        9.45      3.78 o 
  -8   3   8       15.48       12.73      1.67 o 
  -7   3   8       84.35       66.26      3.78 o 
  -6   3   8       34.93       38.00      2.73 o 
  -5   3   8      294.65      276.40     17.17 o 
  -4   3   8      327.18      330.89     18.32 o 
  -3   3   8      114.79       91.32     10.22 o 
  -2   3   8      107.65       82.78      9.61 o 
  -1   3   8      285.25      285.71      5.70 o 
   0   3   8        0.11       -3.35      3.35 o 
   1   3   8      113.28      102.07      3.92 o 
   2   3   8       61.20       63.18      2.70 o 
   3   3   8       10.44       -0.30      2.11 o 
   4   3   8        6.10       10.14      3.70 o 
   5   3   8       24.97       15.65      4.54 o 
   6   3   8        6.29        1.48      5.29 o 
   7   3   8        0.64       -5.10      5.77 o 
   8   3   8        0.00       -0.46     14.21 o 
   9   3   8        0.12       -4.70      6.47 o 
 -12   4   8        0.01       -3.40      5.17 o 
 -11   4   8       12.89       12.76      3.37 o 
 -10   4   8        0.19       -3.11      3.61 o 
  -9   4   8      225.53      227.50      6.42 o 
  -8   4   8       38.50       36.57      2.44 o 
  -7   4   8        1.64       -1.51      3.27 o 
  -6   4   8       82.37       91.65      6.10 o 
  -5   4   8       19.10       25.11      7.87 o 
  -4   4   8       70.01       55.87      8.72 o 
  -3   4   8     1005.53     1015.66     33.81 o 
  -2   4   8      708.01      794.87     12.43 o 
  -1   4   8       37.70       29.56      2.80 o 
   0   4   8      706.58      646.99     11.68 o 
   1   4   8       48.79       45.68      2.61 o 
   2   4   8       38.18       40.38      2.79 o 
   3   4   8        1.93       -2.08      2.08 o 
   4   4   8      158.77      176.10      7.14 o 
   5   4   8       34.45       36.86      4.94 o 
   6   4   8       53.94       45.36     13.69 o 
   7   4   8       80.86       76.29     14.52 o 
   8   4   8        2.20        4.51      6.11 o 
   9   4   8        2.46        1.29      6.55 o 
 -12   5   8       17.08       13.15      7.75 o 
 -11   5   8        7.21        2.38      2.96 o 
 -10   5   8       10.29        4.43      4.15 o 
  -9   5   8       24.03       27.52      3.32 o 
  -8   5   8       41.74       35.56      2.62 o 
  -7   5   8       81.82       84.99      6.70 o 
  -6   5   8        7.74        9.18      2.89 o 
  -5   5   8      787.94      766.94     15.99 o 
  -4   5   8     1417.94     1331.75     41.56 o 
  -3   5   8        9.69       22.18      1.94 o 
  -2   5   8       33.68       47.84      5.58 o 
  -1   5   8       17.02       17.21      1.65 o 
   0   5   8      102.71       87.56      2.87 o 
   1   5   8       88.98      110.30      4.12 o 
   2   5   8      221.51      219.92      5.30 o 
   3   5   8      215.35      196.23      5.05 o 
   4   5   8       60.14       57.54      4.82 o 
   5   5   8       54.06       57.59      5.93 o 
   6   5   8       33.01       35.56     13.71 o 
   7   5   8        3.15       -1.52      8.40 o 
   8   5   8        0.78        1.02      6.16 o 
   9   5   8        0.78       -8.13      8.13 o 
 -12   6   8       25.58       15.42      7.50 o 
 -11   6   8        1.76        0.43      3.34 o 
 -10   6   8       22.92       19.47      2.92 o 
  -9   6   8       72.34       66.90      4.17 o 
  -8   6   8       15.67       16.38      3.05 o 
  -7   6   8        5.64        6.36      1.55 o 
  -6   6   8      428.19      412.03     24.80 o 
  -5   6   8       35.39       44.29      3.62 o 
  -4   6   8       95.77      112.08      3.88 o 
  -3   6   8      657.97      679.33     12.45 o 
  -2   6   8       59.79       48.34      3.85 o 
  -1   6   8        0.47       -2.12      2.12 o 
   0   6   8      469.28      501.65      7.63 o 
   1   6   8      232.70      238.14      4.92 o 
   2   6   8       23.86       29.59      2.76 o 
   3   6   8      113.29      124.52      4.93 o 
   4   6   8       40.87       45.90      4.59 o 
   5   6   8        0.02        0.94      5.00 o 
   6   6   8        0.41       -5.02      5.02 o 
   7   6   8        6.71        9.08      6.42 o 
   8   6   8        4.34       11.78      6.76 o 
   9   6   8        1.44       -7.93      7.93 o 
 -12   7   8        0.06       -5.16      5.16 o 
 -11   7   8        0.44       -3.01      3.01 o 
 -10   7   8        1.99        2.20      3.70 o 
  -9   7   8        9.22        3.32      2.87 o 
  -8   7   8        1.21       -1.78      1.78 o 
  -7   7   8      227.29      220.99      4.54 o 
  -6   7   8      186.49      161.10      8.50 o 
  -5   7   8        6.91        5.56      2.76 o 
  -4   7   8      256.01      291.54      8.73 o 
  -3   7   8      424.77      370.37      9.98 o 
  -2   7   8      866.42      809.99     17.58 o 
  -1   7   8     1408.54     1364.91     17.26 o 
   0   7   8      723.86      704.56     10.28 o 
   1   7   8       27.71       25.36      2.30 o 
   2   7   8      149.75      137.31      4.56 o 
   3   7   8        5.08        4.84      2.62 o 
   4   7   8       25.90       21.69      4.08 o 
   5   7   8      108.92      111.43      7.24 o 
   6   7   8       13.48        2.82      5.54 o 
   7   7   8        7.08        8.16      6.06 o 
   8   7   8       13.84        9.58      8.49 o 
   9   7   8        0.57       -7.25      7.25 o 
 -12   8   8        0.93       -7.21      7.21 o 
 -11   8   8       13.25        9.03      3.31 o 
 -10   8   8       97.30      102.01      6.63 o 
  -9   8   8        2.09       -2.28      2.28 o 
  -8   8   8        4.72        4.55      1.75 o 
  -7   8   8        5.81        5.48      1.75 o 
  -6   8   8        3.82        4.72      2.50 o 
  -5   8   8        9.41        3.54      3.05 o 
  -4   8   8       38.92       36.79      4.05 o 
  -3   8   8        0.00       -2.70      2.70 o 
  -2   8   8       38.44       38.96      4.17 o 
  -1   8   8       72.27       79.83      3.26 o 
   0   8   8      120.27      126.68      4.00 o 
   1   8   8        0.05       -1.43      1.84 o 
   2   8   8      103.64       97.14      3.91 o 
   3   8   8       25.30       30.96      3.13 o 
   4   8   8      177.13      177.19      8.44 o 
   5   8   8        9.35       17.00      5.03 o 
   6   8   8       18.09       15.04      5.99 o 
   7   8   8        1.33       -1.98     12.63 o 
   8   8   8        0.87       -5.89      5.89 o 
   9   8   8        0.17       -2.74     12.18 o 
 -12   9   8        1.24       -5.65      6.26 o 
 -11   9   8       41.27       42.34      4.90 o 
 -10   9   8       14.42       19.84      3.12 o 
  -9   9   8        1.50        0.06      2.27 o 
  -8   9   8        6.13        4.89      1.84 o 
  -7   9   8      156.70      165.24      4.35 o 
  -6   9   8       98.59       90.48      3.75 o 
  -5   9   8      337.81      309.42      9.89 o 
  -4   9   8      115.04      122.69      6.18 o 
  -3   9   8       47.15       56.22      4.74 o 
  -2   9   8       64.68       56.29      4.90 o 
  -1   9   8        0.02       -1.72      1.72 o 
   0   9   8        0.09       -0.47      1.85 o 
   1   9   8        5.39        2.98      2.04 o 
   2   9   8      300.94      285.55      6.42 o 
   3   9   8       85.62       89.24      4.15 o 
   4   9   8        7.94        3.10      3.66 o 
   5   9   8       35.81       37.29      5.80 o 
   6   9   8        0.06        3.39      5.52 o 
   7   9   8        0.36        2.02      5.80 o 
   8   9   8        0.30       -5.66      5.66 o 
 -12  10   8        8.82        1.17      4.56 o 
 -11  10   8       10.25        8.58      5.24 o 
 -10  10   8        4.92        4.42      2.91 o 
  -9  10   8       11.50       11.83      2.58 o 
  -8  10   8       72.75       73.74      3.02 o 
  -7  10   8        1.88        3.45      1.91 o 
  -6  10   8        0.21        0.73      2.02 o 
  -5  10   8       24.63       21.20      2.22 o 
  -4  10   8       25.05       27.26      2.05 o 
  -3  10   8        1.64       -1.29      1.46 o 
  -2  10   8       13.95       21.73      1.99 o 
  -1  10   8       24.04       21.29      2.18 o 
   0  10   8      100.87       99.69      3.37 o 
   1  10   8      314.96      319.69      6.30 o 
   2  10   8       83.21       88.90      4.27 o 
   3  10   8       38.11       38.23      3.82 o 
   4  10   8       16.04       18.85      4.30 o 
   5  10   8        1.24        4.88      8.44 o 
   6  10   8       48.91       48.93      7.52 o 
   7  10   8        3.13       -0.08      5.92 o 
   8  10   8        0.07        0.70      8.80 o 
 -12  11   8        0.56       -4.27      4.27 o 
 -11  11   8       20.79       22.63      3.72 o 
 -10  11   8       21.97       31.46      3.46 o 
  -9  11   8       11.25        3.52      2.66 o 
  -8  11   8      377.30      404.36      6.57 o 
  -7  11   8      204.59      220.18      4.63 o 
  -6  11   8       18.56       18.12      2.15 o 
  -5  11   8      158.03      144.28      5.68 o 
  -4  11   8      397.41      382.51      7.69 o 
  -3  11   8       22.10       20.13      2.80 o 
  -2  11   8      450.68      436.84      8.04 o 
  -1  11   8     1029.16      998.25     13.87 o 
   0  11   8      391.38      365.18      5.76 o 
   1  11   8        0.18        1.85      2.15 o 
   2  11   8       95.60       95.34      4.53 o 
   3  11   8        2.09       -2.07      2.89 o 
   4  11   8      121.21      130.72      7.26 o 
   5  11   8      390.08      403.63     14.57 o 
   6  11   8       69.38       74.31      8.24 o 
   7  11   8        6.57        1.68      6.07 o 
   8  11   8        0.07        1.30      6.64 o 
 -12  12   8        8.13       -1.74      9.66 o 
 -11  12   8        9.66       12.48      5.49 o 
 -10  12   8        2.01        2.14      2.83 o 
  -9  12   8       36.14       34.01      3.26 o 
  -8  12   8        5.93        8.93      2.47 o 
  -7  12   8        3.19        2.57      1.79 o 
  -6  12   8        2.14       -0.93      1.71 o 
  -5  12   8        3.94        4.50      1.63 o 
  -4  12   8        7.80        8.83      2.25 o 
  -3  12   8        0.18       -1.62      1.62 o 
  -2  12   8      372.09      394.28      7.82 o 
  -1  12   8        2.21        4.39      2.00 o 
   0  12   8       69.26       59.08      2.60 o 
   1  12   8        0.46       -2.11      2.11 o 
   2  12   8       18.02       16.06      3.15 o 
   3  12   8       71.36       57.54      4.29 o 
   4  12   8       72.39       65.24      6.69 o 
   5  12   8        1.50        8.67     12.45 o 
   6  12   8      132.23      159.57     10.57 o 
   7  12   8        4.29       -3.36      5.60 o 
   8  12   8        6.17        0.07      8.94 o 
 -12  13   8        0.01       -4.65      4.65 o 
 -11  13   8        0.30        2.88      3.59 o 
 -10  13   8        7.29        3.01      2.94 o 
  -9  13   8        2.02       -1.23      2.46 o 
  -8  13   8       67.25       67.03      4.24 o 
  -7  13   8       16.42       15.37      2.15 o 
  -6  13   8        4.64        3.28      1.96 o 
  -5  13   8       53.46       58.53      2.85 o 
  -4  13   8        0.73        4.02      1.83 o 
  -3  13   8        6.34        4.96      1.98 o 
  -2  13   8       67.38       66.27      4.67 o 
  -1  13   8      110.55      106.33      3.60 o 
   0  13   8       58.06       59.23      2.75 o 
   1  13   8        2.78        2.88      2.28 o 
   2  13   8       17.56       15.33      3.18 o 
   3  13   8       30.01       30.54      3.75 o 
   4  13   8        3.71        6.37      4.51 o 
   5  13   8       23.94       30.94      6.53 o 
   6  13   8        1.81        6.63      6.76 o 
   7  13   8        0.27       -4.96     10.34 o 
   8  13   8        0.61       -4.73      6.32 o 
 -11  14   8        5.44        8.26      3.73 o 
 -10  14   8        8.11        8.64      3.22 o 
  -9  14   8       29.35       32.41      3.35 o 
  -8  14   8        0.82       -0.20      2.36 o 
  -7  14   8       46.71       46.36      2.92 o 
  -6  14   8        2.45        0.30      1.70 o 
  -5  14   8       17.48       16.10      2.38 o 
  -4  14   8       38.25       39.84      3.52 o 
  -3  14   8       19.54       22.96      2.57 o 
  -2  14   8        0.02        3.06      2.03 o 
  -1  14   8       45.86       43.21      2.47 o 
   0  14   8       32.68       33.92      2.61 o 
   1  14   8       58.45       56.07      3.76 o 
   2  14   8        3.40        5.42      2.93 o 
   3  14   8        4.55        5.59      3.16 o 
   4  14   8        0.00       -4.28      4.28 o 
   5  14   8       53.79       50.15      8.00 o 
   6  14   8        2.28        0.50      5.63 o 
   7  14   8       26.24       17.42      7.81 o 
   8  14   8        5.24        4.67      7.03 o 
 -11  15   8       22.76       24.76      6.61 o 
 -10  15   8       13.81       19.19      3.81 o 
  -9  15   8        3.26        2.83      2.78 o 
  -8  15   8       12.26       10.88      3.96 o 
  -7  15   8      139.35      161.34      4.85 o 
  -6  15   8        8.18        9.00      2.19 o 
  -5  15   8       27.17       29.16      2.87 o 
  -4  15   8      129.84      130.95      4.75 o 
  -3  15   8      152.78      140.12      4.18 o 
  -2  15   8      268.75      268.88      5.46 o 
  -1  15   8      360.27      361.69      6.19 o 
   0  15   8      127.45      131.36      5.14 o 
   1  15   8       78.78       80.47      4.28 o 
   2  15   8      153.92      162.04      6.11 o 
   3  15   8        3.85        4.31      3.56 o 
   4  15   8       25.35       17.30      4.99 o 
   5  15   8       29.24       37.04      6.94 o 
   6  15   8       73.63       77.84      8.76 o 
   7  15   8        9.47        5.56      6.56 o 
   8  15   8        3.54        2.02      7.11 o 
 -11  16   8        0.36       -1.04      3.67 o 
 -10  16   8       14.19       20.01      3.88 o 
  -9  16   8       50.66       52.83      4.52 o 
  -8  16   8        5.80        5.09      2.93 o 
  -7  16   8       51.97       50.46      3.60 o 
  -6  16   8       79.95       79.04      3.67 o 
  -5  16   8        0.51        4.64      1.99 o 
  -4  16   8        0.33        1.35      1.90 o 
  -3  16   8        3.12        0.17      1.70 o 
  -2  16   8      292.33      275.53      5.34 o 
  -1  16   8       14.68       19.63      2.36 o 
   0  16   8       29.07       25.34      2.78 o 
   1  16   8        6.86        4.36      2.86 o 
   2  16   8       31.25       29.88      3.71 o 
   3  16   8       42.00       40.17      4.64 o 
   4  16   8       25.95       20.76      7.80 o 
   5  16   8        6.79        5.25      7.30 o 
   6  16   8        0.09       -2.25      6.02 o 
   7  16   8        0.13        2.77      8.74 o 
 -11  17   8        6.52       -0.90      4.17 o 
 -10  17   8       25.90       30.26      4.34 o 
  -9  17   8        1.65        1.05      4.46 o 
  -8  17   8       67.25       67.99      4.28 o 
  -7  17   8      151.52      172.58      5.75 o 
  -6  17   8       31.45       39.65      3.19 o 
  -5  17   8      173.61      180.91      7.77 o 
  -4  17   8       13.01       11.52      2.23 o 
  -3  17   8       88.16       86.75      2.94 o 
  -2  17   8       51.72       61.95      2.95 o 
  -1  17   8      187.65      176.24      5.42 o 
   0  17   8        0.17        1.92      2.29 o 
   1  17   8       16.19       14.79      3.25 o 
   2  17   8        5.97        4.76      3.14 o 
   3  17   8        2.19       -2.45      3.50 o 
   4  17   8       53.00       52.10      6.96 o 
   5  17   8       28.32       28.98      6.92 o 
   6  17   8       35.84       44.82      7.69 o 
   7  17   8        0.43       -3.69     11.71 o 
 -11  18   8        0.60        0.01      4.84 o 
 -10  18   8        0.16       -3.63      3.63 o 
  -9  18   8       13.81       18.59      3.78 o 
  -8  18   8        7.98        9.14      3.44 o 
  -7  18   8       51.35       54.61      3.91 o 
  -6  18   8        0.33       -0.22      2.46 o 
  -5  18   8       16.53       22.48      2.81 o 
  -4  18   8        0.47       -2.17      2.17 o 
  -3  18   8       49.30       45.38      2.59 o 
  -2  18   8      274.23      268.07      7.90 o 
  -1  18   8       26.83       24.63      2.81 o 
   0  18   8       62.57       57.66      3.56 o 
   1  18   8       61.42       62.54      4.32 o 
   2  18   8        0.00       -3.86      3.86 o 
   3  18   8        0.22       -3.44      3.44 o 
   4  18   8        0.10        3.06      7.81 o 
   5  18   8        4.96       -0.21      5.76 o 
   6  18   8       24.09       26.62     14.35 o 
   7  18   8       10.55       17.74      7.43 o 
 -10  19   8        1.46        7.75      4.01 o 
  -9  19   8        7.31       12.33      4.06 o 
  -8  19   8        0.02       -2.74      3.16 o 
  -7  19   8        0.11        0.91      2.90 o 
  -6  19   8       15.22       15.80      3.03 o 
  -5  19   8        1.56        5.23      2.56 o 
  -4  19   8        2.10       -1.61      2.19 o 
  -3  19   8        4.35        4.84      2.65 o 
  -2  19   8       28.87       31.65      2.83 o 
  -1  19   8       14.05       11.78      2.60 o 
   0  19   8        9.67       11.19      2.74 o 
   1  19   8       17.88       28.27      3.73 o 
   2  19   8       68.19       54.25      5.07 o 
   3  19   8       34.13       25.98      4.64 o 
   4  19   8       36.55       34.07      6.67 o 
   5  19   8        0.27       -5.36      5.36 o 
   6  19   8        9.27       13.89      6.71 o 
   7  19   8        1.23        1.84      6.97 o 
 -10  20   8        7.98       10.26      4.49 o 
  -9  20   8       64.87       80.30      5.40 o 
  -8  20   8        0.18        0.37      3.37 o 
  -7  20   8        2.02        2.35      3.37 o 
  -6  20   8        4.27        3.67      2.79 o 
  -5  20   8        3.97        4.13      2.71 o 
  -4  20   8       17.57       17.22      2.66 o 
  -3  20   8       64.25       66.75      3.52 o 
  -2  20   8        0.83        6.17      2.43 o 
  -1  20   8       25.67       21.65      2.92 o 
   0  20   8      124.86      118.32      5.34 o 
   1  20   8       47.47       54.71      4.93 o 
   2  20   8        0.29       -2.38      3.56 o 
   3  20   8        5.04        6.96      4.45 o 
   4  20   8       12.28       13.45      5.85 o 
   5  20   8        1.80       -1.51      6.08 o 
   6  20   8        3.83       10.70      6.75 o 
   7  20   8        0.91       -0.71      7.01 o 
 -10  21   8        9.87        4.08      4.27 o 
  -9  21   8        0.67        1.17      3.85 o 
  -8  21   8       26.44       33.09      5.63 o 
  -7  21   8       33.76       31.72      4.27 o 
  -6  21   8       22.34       27.28      3.81 o 
  -5  21   8       10.35        8.81      2.70 o 
  -4  21   8       36.27       39.43      3.56 o 
  -3  21   8        0.25       -0.97      2.34 o 
  -2  21   8        1.52        1.59      2.43 o 
  -1  21   8       83.17       80.33      4.54 o 
   0  21   8      109.75      117.39      5.64 o 
   1  21   8        3.59        1.70      3.49 o 
   2  21   8       23.58       24.79      4.56 o 
   3  21   8        7.09        8.27      4.62 o 
   4  21   8       38.51       45.63      7.28 o 
   5  21   8       24.09       20.97      7.09 o 
   6  21   8       10.68       11.93      7.20 o 
 -10  22   8       34.08       28.47      5.92 o 
  -9  22   8       44.62       54.69      5.42 o 
  -8  22   8       52.73       59.12      5.23 o 
  -7  22   8       14.52        7.62      3.57 o 
  -6  22   8       52.54       56.01      5.67 o 
  -5  22   8       35.23       41.45      3.76 o 
  -4  22   8        0.44        3.46      2.87 o 
  -3  22   8      112.42      119.65      6.01 o 
  -2  22   8       27.97       28.14      3.52 o 
  -1  22   8       13.52       18.72      3.67 o 
   0  22   8       46.31       54.46      4.98 o 
   1  22   8      120.32      131.87      6.76 o 
   2  22   8       10.09        6.57      4.00 o 
   3  22   8       23.45       28.45      5.46 o 
   4  22   8       60.88       63.22      8.03 o 
   5  22   8        4.85        3.51      8.89 o 
   6  22   8       21.31       30.11     17.11 o 
  -9  23   8        0.01       -3.98      3.98 o 
  -8  23   8       10.10       11.39      4.13 o 
  -7  23   8        0.18        0.84      3.58 o 
  -6  23   8        3.90        6.55      3.65 o 
  -5  23   8        8.14       10.64      3.52 o 
  -4  23   8        2.45        0.20      2.85 o 
  -3  23   8        1.22        3.09      4.23 o 
  -2  23   8        3.74        8.53      3.50 o 
  -1  23   8       15.80       15.75      3.94 o 
   0  23   8        6.70        6.32      3.81 o 
   1  23   8        0.62       -1.83      3.72 o 
   2  23   8        0.19       -3.91      3.91 o 
   3  23   8       13.61       17.35      5.25 o 
   4  23   8        2.86       -2.70      5.66 o 
   5  23   8        0.00        3.02      6.15 o 
   6  23   8        1.29        4.47      7.18 o 
  -9  24   8        0.25       -1.67      4.64 o 
  -8  24   8        4.47        0.53      3.92 o 
  -7  24   8       13.91        9.05      3.94 o 
  -6  24   8       50.84       52.91      5.07 o 
  -5  24   8        6.50        5.79      3.68 o 
  -4  24   8        1.72        8.23      4.77 o 
  -3  24   8        1.44        1.33      3.51 o 
  -2  24   8        2.49        1.25      3.38 o 
  -1  24   8        9.50       11.45      3.79 o 
   0  24   8        6.83        3.06      3.85 o 
   1  24   8        0.16       -2.09      3.73 o 
   2  24   8        3.89       -0.49      4.34 o 
   3  24   8        1.88        6.37      5.00 o 
   4  24   8        0.13       -5.49      5.49 o 
   5  24   8        0.28       -5.98      6.26 o 
  -9  25   8        4.08        5.07     12.99 o 
  -8  25   8        0.05       -2.93      3.93 o 
  -7  25   8       19.45       16.34      4.29 o 
  -6  25   8       37.94       49.83      5.10 o 
  -5  25   8       17.98       24.04      4.43 o 
  -4  25   8        3.21       -1.31      3.49 o 
  -3  25   8        7.75        3.29      3.75 o 
  -2  25   8        3.84        1.36      3.63 o 
  -1  25   8       33.64       35.47      4.66 o 
   0  25   8        0.87        1.37      5.06 o 
   1  25   8        5.92       10.50      4.59 o 
   2  25   8        0.03       -2.72      5.25 o 
   3  25   8        0.88        7.35      5.15 o 
   4  25   8        2.59        5.26      6.07 o 
   5  25   8       14.78       23.75      7.52 o 
  -8  26   8       18.10       28.95      5.83 o 
  -7  26   8        0.45       -3.73      3.88 o 
  -6  26   8       37.03       45.69      7.06 o 
  -5  26   8       53.21       66.27      5.64 o 
  -4  26   8       13.40        9.22      4.17 o 
  -3  26   8      120.35      127.57      5.73 o 
  -2  26   8       41.36       39.84      4.93 o 
  -1  26   8        0.40       -2.73      3.76 o 
   0  26   8       67.19       80.48      6.03 o 
   1  26   8       18.07       27.21      5.44 o 
   2  26   8        3.46        1.10      4.83 o 
   3  26   8       31.48       31.32      6.27 o 
   4  26   8       55.76       48.04      8.04 o 
   5  26   8        7.49        0.32      8.89 o 
  -8  27   8        0.02        2.56      4.83 o 
  -7  27   8        8.00       11.58      4.56 o 
  -6  27   8        0.65       -3.96      3.96 o 
  -5  27   8        2.94        6.04      4.11 o 
  -4  27   8        0.33        2.97      4.00 o 
  -3  27   8       42.23       48.93      4.51 o 
  -2  27   8        1.46        0.23      3.90 o 
  -1  27   8        0.34        0.76      3.98 o 
   0  27   8        0.00       -1.99      4.25 o 
   1  27   8        5.37       12.14      5.35 o 
   2  27   8       27.18       32.71      6.05 o 
   3  27   8        0.34        4.40      5.37 o 
   4  27   8        0.02       -5.57      6.12 o 
  -7  28   8        0.04       -2.77      4.72 o 
  -6  28   8       34.27       29.39      5.88 o 
  -5  28   8       95.94      111.20      6.88 o 
  -4  28   8        3.50       -3.39      4.08 o 
  -3  28   8       38.05       37.60      5.37 o 
  -2  28   8        9.26        6.64      4.23 o 
  -1  28   8        1.47        2.40      4.51 o 
   0  28   8       22.94       26.39      7.23 o 
   1  28   8       31.18       41.65      6.37 o 
   2  28   8        0.01        0.98      5.08 o 
   3  28   8       35.05       36.04      6.63 o 
   4  28   8       10.31       15.58      9.82 o 
  -6  29   8        9.08       10.91      5.36 o 
  -5  29   8        1.03       -1.84      4.81 o 
  -4  29   8        2.13       -2.84      4.63 o 
  -3  29   8        0.22        2.17      3.89 o 
  -2  29   8        2.08        6.54      4.82 o 
  -1  29   8        8.51        5.13      5.07 o 
   0  29   8        1.56        0.74      4.89 o 
   1  29   8        6.94        8.33      5.41 o 
   2  29   8        1.17        4.62      5.45 o 
   3  29   8        1.87        3.46      5.51 o 
  -6  30   8        2.62        8.80      5.27 o 
  -5  30   8        5.31        4.87      5.34 o 
  -4  30   8        7.21       11.92      5.29 o 
  -3  30   8       14.84       10.38      4.66 o 
  -2  30   8        6.54       11.45      7.09 o 
  -1  30   8        4.04       -1.33      4.89 o 
   0  30   8        0.42       -4.59      4.59 o 
   1  30   8        2.11        4.41      5.26 o 
   2  30   8        0.11       -1.37      5.29 o 
  -5  31   8        6.41        8.85      5.54 o 
  -4  31   8        6.22       15.35      5.67 o 
  -3  31   8        3.47        6.27      4.37 o 
  -2  31   8       15.31       15.41      5.74 o 
  -1  31   8       19.07       22.90      7.38 o 
   0  31   8        0.38        0.89      5.18 o 
   1  31   8        0.05       -1.76      5.12 o 
  -4  32   8        0.13        5.03      5.41 o 
  -3  32   8        8.14       13.10      5.43 o 
  -2  32   8       13.75       20.72      6.01 o 
  -1  32   8        3.33       -3.77      5.15 o 
   0  32   8       24.83       20.81      6.02 o 
 -12   1   9       12.34       17.35      3.84 o 
 -11   1   9        0.15       -4.00      5.09 o 
 -10   1   9        1.76       -2.25      2.25 o 
  -9   1   9       37.12       28.49      2.41 o 
  -8   1   9       12.81       -3.58      8.63 o 
  -7   1   9        5.74        4.06      5.48 o 
  -6   1   9       11.68       -1.03      7.17 o 
  -5   1   9        7.91        9.30      7.33 o 
  -4   1   9       37.62       23.47      8.20 o 
  -3   1   9       42.79       34.86      8.27 o 
  -2   1   9       12.50       13.55      7.14 o 
  -1   1   9       78.78       96.55      6.48 o 
   0   1   9       79.00       81.18      4.07 o 
   1   1   9        0.49       -1.06      1.67 o 
   2   1   9        1.28        0.22      1.88 o 
   3   1   9       13.66        6.30      2.86 o 
   4   1   9       95.42       88.98      5.69 o 
   5   1   9        7.18        1.37      4.73 o 
   6   1   9       16.35        8.41      5.91 o 
   7   1   9        1.14        0.52      6.09 o 
   8   1   9        0.81       -6.10      6.10 o 
 -12   2   9        6.69       10.36      4.05 o 
 -11   2   9       36.33       33.57      6.45 o 
 -10   2   9      123.08      124.13      4.46 o 
  -9   2   9      100.84      113.05      5.19 o 
  -8   2   9       11.70       18.87      6.73 o 
  -7   2   9      164.99      119.94     12.55 o 
  -6   2   9      219.53      223.51     16.71 o 
  -5   2   9       70.25       75.89     10.35 o 
  -4   2   9       37.23       12.39      7.24 o 
  -3   2   9      180.77      158.66     23.71 o 
  -2   2   9      667.54      619.06     32.97 o 
  -1   2   9      665.46      703.42     17.28 o 
   0   2   9      294.32      322.32      7.56 o 
   1   2   9       41.71       42.95      2.36 o 
   2   2   9       84.68       85.88      3.81 o 
   3   2   9      133.60      152.95      5.56 o 
   4   2   9      143.19      141.54      6.62 o 
   5   2   9        6.43        1.23      4.69 o 
   6   2   9       14.81        8.23      5.89 o 
   7   2   9       55.87       67.41      8.47 o 
   8   2   9        5.75       -3.01      6.30 o 
 -12   3   9       22.84       18.48      9.12 o 
 -11   3   9        7.87        2.65      3.39 o 
 -10   3   9        6.29       -1.70      3.70 o 
  -9   3   9       13.68       12.54      3.26 o 
  -8   3   9        0.82        1.14      2.60 o 
  -7   3   9      137.95      114.69     12.34 o 
  -6   3   9        1.61       -1.96      6.93 o 
  -5   3   9       87.50       71.47      9.88 o 
  -4   3   9      179.92      139.78     12.18 o 
  -3   3   9      235.24      232.77     16.90 o 
  -2   3   9      526.85      503.73     22.78 o 
  -1   3   9        3.95        8.10      3.32 o 
   0   3   9      209.64      196.56      5.84 o 
   1   3   9        0.02       -0.59      1.70 o 
   2   3   9        0.53       -2.36      2.36 o 
   3   3   9        3.51       -0.67      2.82 o 
   4   3   9       42.52       38.65      4.93 o 
   5   3   9      105.57       93.84      7.25 o 
   6   3   9        0.82       -0.46      5.49 o 
   7   3   9        2.78        3.00      6.19 o 
   8   3   9        2.39        2.72      6.64 o 
 -12   4   9       25.72       28.42      9.90 o 
 -11   4   9        0.22       -5.23      5.23 o 
 -10   4   9       39.57       38.92      5.49 o 
  -9   4   9       77.62       83.23      5.70 o 
  -8   4   9        1.70       -1.15      1.83 o 
  -7   4   9       43.73       24.19      9.52 o 
  -6   4   9       77.19       72.00     11.03 o 
  -5   4   9       14.37        7.56      7.42 o 
  -4   4   9       37.41       22.81      8.30 o 
  -3   4   9      647.89      659.70     26.95 o 
  -2   4   9      368.32      328.27     18.64 o 
  -1   4   9        3.69       -2.66      2.66 o 
   0   4   9       70.81       72.01      3.68 o 
   1   4   9       28.78       23.98      2.20 o 
   2   4   9       33.28       33.20      2.56 o 
   3   4   9       72.05       75.05      4.83 o 
   4   4   9        0.09       -3.45      3.48 o 
   5   4   9        8.18       -0.19      7.07 o 
   6   4   9       28.05       27.50      7.93 o 
   7   4   9        0.60        1.72      5.99 o 
   8   4   9        8.38        2.87      6.55 o 
 -12   5   9        9.58        7.13      8.72 o 
 -11   5   9        5.33        4.61      3.58 o 
 -10   5   9        0.03       -5.44      5.44 o 
  -9   5   9        4.26        0.54      2.81 o 
  -8   5   9        0.93       -1.23      1.96 o 
  -7   5   9       80.12       53.22     10.48 o 
  -6   5   9       35.94       29.64      8.96 o 
  -5   5   9        3.40        0.11      6.69 o 
  -4   5   9       36.82       38.69      8.83 o 
  -3   5   9        1.87        7.43     10.99 o 
  -2   5   9       87.47       76.21      7.25 o 
  -1   5   9        0.78       -0.43      2.84 o 
   0   5   9        6.39        4.97      2.06 o 
   1   5   9       57.83       56.21      2.69 o 
   2   5   9       41.80       38.08      2.93 o 
   3   5   9        4.98       10.69      3.59 o 
   4   5   9       17.04       16.92      4.29 o 
   5   5   9       51.80       48.79      9.55 o 
   6   5   9        1.97       -0.25      5.60 o 
   7   5   9        4.92        8.39      8.26 o 
   8   5   9        3.40        0.20      9.16 o 
 -12   6   9        0.86       -6.02      6.02 o 
 -11   6   9        3.99       -3.11      3.48 o 
 -10   6   9       21.44       15.91      4.16 o 
  -9   6   9       29.98       33.94      2.90 o 
  -8   6   9       12.54       13.54      2.44 o 
  -7   6   9       14.51       10.51      2.99 o 
  -6   6   9        3.05        5.00      7.27 o 
  -5   6   9        3.55       -3.07      6.75 o 
  -4   6   9       45.02       35.84      8.80 o 
  -3   6   9      106.85       95.69     11.00 o 
  -2   6   9       15.19       10.74      2.98 o 
  -1   6   9        0.15        0.12      2.95 o 
   0   6   9      142.52      136.54      4.14 o 
   1   6   9        0.08        0.71      2.03 o 
   2   6   9        1.29        2.22      2.12 o 
   3   6   9       41.70       56.58      4.52 o 
   4   6   9       17.03       16.33      4.11 o 
   5   6   9        7.31        6.47     10.83 o 
   6   6   9       37.41       45.82      7.30 o 
   7   6   9       28.29       27.10      7.08 o 
   8   6   9        7.48        7.19     10.05 o 
 -12   7   9       26.16       24.00      7.75 o 
 -11   7   9       35.31       37.50      7.64 o 
 -10   7   9        0.86       -1.48      3.68 o 
  -9   7   9        0.01       -2.23      2.23 o 
  -8   7   9      120.81      116.45      7.53 o 
  -7   7   9      100.50      104.10      4.58 o 
  -6   7   9       10.96       13.28      5.87 o 
  -5   7   9      157.07      143.37     13.10 o 
  -4   7   9       40.52       43.03      9.31 o 
  -3   7   9      215.08      211.93      6.99 o 
  -2   7   9       51.12       53.43     10.73 o 
  -1   7   9       16.91       18.99      3.76 o 
   0   7   9        7.99        4.36      1.81 o 
   1   7   9       17.74       25.80      2.62 o 
   2   7   9      209.57      205.85      5.59 o 
   3   7   9       18.91       11.09      3.62 o 
   4   7   9       20.51       18.16      4.21 o 
   5   7   9       66.21       66.63      7.35 o 
   6   7   9        1.81       -3.39      5.49 o 
   7   7   9        0.08       -3.59     11.42 o 
   8   7   9        0.15       -6.00      6.00 o 
 -12   8   9        9.34        5.08     12.52 o 
 -11   8   9        0.67       -4.75      4.75 o 
 -10   8   9        9.49        5.58      3.24 o 
  -9   8   9       21.75       23.35      2.72 o 
  -8   8   9       48.32       50.99      4.75 o 
  -7   8   9        5.93       12.52      2.23 o 
  -6   8   9       41.52       49.99      6.81 o 
  -5   8   9       46.93       54.88      8.59 o 
  -4   8   9      168.68      166.97     12.98 o 
  -3   8   9       95.55       93.45      8.15 o 
  -2   8   9       35.86       25.79      3.67 o 
  -1   8   9       24.47       15.90      1.88 o 
   0   8   9       25.39       34.69      2.49 o 
   1   8   9        9.62       11.36      2.34 o 
   2   8   9       54.17       56.90      3.55 o 
   3   8   9      146.25      144.68      7.24 o 
   4   8   9       59.76       68.99      5.49 o 
   5   8   9        0.51        1.01      5.42 o 
   6   8   9        4.06        4.84      5.87 o 
   7   8   9        8.87       15.75      6.70 o 
   8   8   9        0.13       -4.19      6.43 o 
 -12   9   9        4.37      -14.12     14.12 o 
 -11   9   9        7.64        6.65      4.33 o 
 -10   9   9        2.20        0.17      2.89 o 
  -9   9   9        3.51        3.67      2.42 o 
  -8   9   9      202.96      221.20      6.78 o 
  -7   9   9       70.11       83.06      5.06 o 
  -6   9   9        3.09        4.64      2.48 o 
  -5   9   9      158.73      136.33      7.58 o 
  -4   9   9      224.65      239.15     13.31 o 
  -3   9   9        1.27        0.01      2.85 o 
  -2   9   9      120.40      107.45     10.92 o 
  -1   9   9      138.66      131.12      3.60 o 
   0   9   9       24.14       23.11      2.05 o 
   1   9   9      211.00      224.46      5.43 o 
   2   9   9      287.89      286.54      7.42 o 
   3   9   9        1.92        2.39      3.24 o 
   4   9   9       22.27       36.05      8.18 o 
   5   9   9       99.37       92.28      8.33 o 
   6   9   9        1.15       -5.30      5.30 o 
   7   9   9       15.28        5.92      6.37 o 
 -11  10   9        8.36        9.68      5.31 o 
 -10  10   9        1.31       -2.91      4.59 o 
  -9  10   9        5.20        2.64      2.67 o 
  -8  10   9        6.65        7.11      2.46 o 
  -7  10   9       76.96       77.50      4.04 o 
  -6  10   9       24.65       29.89      2.58 o 
  -5  10   9       44.45       45.37      2.79 o 
  -4  10   9       62.23       66.59      3.95 o 
  -3  10   9        4.05        3.17      2.05 o 
  -2  10   9        5.72        4.67      2.46 o 
  -1  10   9       24.05       21.62      2.07 o 
   0  10   9       36.60       34.52      2.15 o 
   1  10   9        0.35       -0.05      2.21 o 
   2  10   9       17.43       16.50      3.45 o 
   3  10   9       72.96       73.30      4.74 o 
   4  10   9        0.32        2.61      4.67 o 
   5  10   9        3.97       12.84      8.45 o 
   6  10   9       13.49        1.63      5.84 o 
   7  10   9        4.71        3.38      6.23 o 
 -11  11   9        3.82        1.11      4.28 o 
 -10  11   9        0.00       -0.08      4.43 o 
  -9  11   9        0.11        0.35      2.69 o 
  -8  11   9        8.71        6.44      2.36 o 
  -7  11   9        0.71        0.64      2.41 o 
  -6  11   9        0.26       -1.43      2.07 o 
  -5  11   9        3.02        7.98      2.07 o 
  -4  11   9        4.41        4.87      1.95 o 
  -3  11   9       25.68       22.58      2.89 o 
  -2  11   9        0.04       -2.06      3.15 o 
  -1  11   9        0.27        0.12      1.75 o 
   0  11   9        8.67        5.60      1.78 o 
   1  11   9       43.85       42.76      3.17 o 
   2  11   9        1.55        3.75      3.05 o 
   3  11   9       24.52       19.16      3.76 o 
   4  11   9        1.37       -3.95      6.08 o 
   5  11   9        2.80        5.46      5.61 o 
   6  11   9        0.01       -2.16      6.69 o 
   7  11   9        1.94        0.96      6.04 o 
 -11  12   9        5.08        9.04      5.46 o 
 -10  12   9        2.40        3.89      3.79 o 
  -9  12   9        1.81       -2.66      2.66 o 
  -8  12   9        7.36        3.50      2.48 o 
  -7  12   9        6.89        3.53      2.71 o 
  -6  12   9        3.67        3.46      2.33 o 
  -5  12   9       36.41       42.21      3.06 o 
  -4  12   9        0.19        1.15      2.49 o 
  -3  12   9        0.71        0.62      2.47 o 
  -2  12   9       18.56       19.65      2.35 o 
  -1  12   9        6.94        6.92      2.04 o 
   0  12   9        0.04        0.29      1.80 o 
   1  12   9       16.20       15.89      3.06 o 
   2  12   9       22.26       14.61      3.49 o 
   3  12   9      118.51      105.32      5.46 o 
   4  12   9       71.72       75.45      6.62 o 
   5  12   9        5.89        0.59      5.38 o 
   6  12   9        1.49        4.64      6.19 o 
   7  12   9        7.99        7.29      6.59 o 
 -11  13   9       33.13       35.25     11.81 o 
 -10  13   9       17.75       22.09      5.09 o 
  -9  13   9        9.65        7.94      3.12 o 
  -8  13   9       82.23       94.08      4.56 o 
  -7  13   9      107.93      116.60      4.41 o 
  -6  13   9        0.01       -1.41      2.50 o 
  -5  13   9       54.10       55.77      3.58 o 
  -4  13   9       90.81       85.44      7.62 o 
  -3  13   9       10.30        7.79      4.03 o 
  -2  13   9      141.78      145.86      4.22 o 
  -1  13   9      216.21      213.67      4.32 o 
   0  13   9       21.67       16.05      2.20 o 
   1  13   9      358.58      375.67      8.38 o 
   2  13   9      157.99      174.68      6.34 o 
   3  13   9       19.25       15.11      3.88 o 
   4  13   9       41.09       43.72      7.40 o 
   5  13   9        9.84       11.20     11.01 o 
   6  13   9       10.56        8.26      6.21 o 
   7  13   9        4.91        9.53      6.96 o 
 -11  14   9        1.78       -3.84      6.87 o 
 -10  14   9       21.43       29.00      4.50 o 
  -9  14   9        3.40        9.53      3.17 o 
  -8  14   9        4.11        5.80      2.95 o 
  -7  14   9       16.04       17.81      2.69 o 
  -6  14   9        8.95        6.34      2.80 o 
  -5  14   9       29.92       32.35      3.94 o 
  -4  14   9        0.02       -2.62      2.62 o 
  -3  14   9       15.66       21.30      3.62 o 
  -2  14   9       60.59       58.07      3.09 o 
  -1  14   9       32.74       29.81      2.31 o 
   0  14   9       55.48       49.33      3.96 o 
   1  14   9       18.31       27.52      5.64 o 
   2  14   9        0.00        1.08      3.11 o 
   3  14   9       37.54       35.00      4.83 o 
   4  14   9        0.00       -4.35      4.57 o 
   5  14   9        5.33        0.05      5.66 o 
   6  14   9        1.10        1.93      6.01 o 
   7  14   9        4.71        1.44      6.49 o 
 -11  15   9       12.03        6.23      5.08 o 
 -10  15   9        4.00        3.34      4.74 o 
  -9  15   9       31.38       27.83      5.69 o 
  -8  15   9       35.14       42.16      3.89 o 
  -7  15   9      145.60      154.33      7.52 o 
  -6  15   9        0.24       -1.95      2.59 o 
  -5  15   9       83.00       85.92      5.49 o 
  -4  15   9       10.47       10.13      3.25 o 
  -3  15   9        1.93        7.04      3.18 o 
  -2  15   9        6.17        8.93      2.14 o 
  -1  15   9       61.93       62.09      2.90 o 
   0  15   9        2.90        5.74      2.38 o 
   1  15   9        9.80       18.38      3.38 o 
   2  15   9        8.74       15.79      3.57 o 
   3  15   9        0.60        0.08      3.65 o 
   4  15   9       70.50       69.57      8.74 o 
   5  15   9       11.07        4.96      6.06 o 
   6  15   9       22.57       15.21      6.83 o 
   7  15   9        0.01       -2.03      6.50 o 
 -10  16   9        1.31        4.51      4.32 o 
  -9  16   9        6.24        4.34      3.98 o 
  -8  16   9        8.53        8.39      3.58 o 
  -7  16   9        6.57        7.48      3.25 o 
  -6  16   9       12.10       17.04      3.27 o 
  -5  16   9        4.89        2.57      1.94 o 
  -4  16   9       21.29       21.97      3.63 o 
  -3  16   9       54.78       49.02      2.45 o 
  -2  16   9       19.79       15.44      2.48 o 
  -1  16   9        1.28        2.25      2.22 o 
   0  16   9       38.11       35.83      3.11 o 
   1  16   9        0.72        2.39      2.97 o 
   2  16   9       11.40       11.71      3.56 o 
   3  16   9        0.00       -3.78      3.78 o 
   4  16   9        5.89        2.11      5.30 o 
   5  16   9        5.55       10.75      6.31 o 
   6  16   9        0.11       -0.77      6.13 o 
 -10  17   9       14.69       17.60      5.14 o 
  -9  17   9        8.83        9.05      6.11 o 
  -8  17   9        3.05        6.40      3.64 o 
  -7  17   9        6.54       10.22      2.69 o 
  -6  17   9        2.04        0.31      2.25 o 
  -5  17   9        0.87       -2.04      2.04 o 
  -4  17   9        0.07        2.21      2.81 o 
  -3  17   9       28.11       24.57      2.43 o 
  -2  17   9       77.27       70.99      3.37 o 
  -1  17   9       96.33      106.59      4.14 o 
   0  17   9        5.06        6.64      2.58 o 
   1  17   9       51.65       43.95      4.08 o 
   2  17   9      140.56      131.85      6.65 o 
   3  17   9        1.71       -2.84      3.77 o 
   4  17   9        6.51       14.45      6.06 o 
   5  17   9       11.36        3.59      5.85 o 
   6  17   9        2.01        9.33      6.71 o 
 -10  18   9       10.68        2.37      4.96 o 
  -9  18   9       16.49       22.83      4.80 o 
  -8  18   9        8.61       10.60      3.21 o 
  -7  18   9       13.59       15.27      3.17 o 
  -6  18   9        6.77        5.31      2.55 o 
  -5  18   9       10.26        9.01      2.97 o 
  -4  18   9       51.10       52.24      3.19 o 
  -3  18   9       33.51       43.23      2.94 o 
  -2  18   9       42.92       45.83      3.13 o 
  -1  18   9        5.26        6.58      2.57 o 
   0  18   9       35.49       39.08      3.34 o 
   1  18   9        4.81        0.34      3.11 o 
   2  18   9        6.91       15.82      4.41 o 
   3  18   9       40.93       47.80      5.39 o 
   4  18   9        2.71       -0.06      5.52 o 
   5  18   9        1.11       -3.81      5.63 o 
   6  18   9        2.62       11.61      6.85 o 
 -10  19   9       16.60       10.70      5.55 o 
  -9  19   9        5.04        3.61      4.82 o 
  -8  19   9       34.45       41.93      4.17 o 
  -7  19   9       43.45       49.84      3.76 o 
  -6  19   9        1.24        1.10      3.08 o 
  -5  19   9       40.43       47.99      3.79 o 
  -4  19   9       23.32       33.25      2.83 o 
  -3  19   9        3.79        1.42      1.99 o 
  -2  19   9       86.71       93.00      5.55 o 
  -1  19   9      128.81      123.03      4.76 o 
   0  19   9        7.42       11.21      3.30 o 
   1  19   9        0.92       -3.38      3.38 o 
   2  19   9       42.38       44.36      5.49 o 
   3  19   9        1.64        2.94      4.22 o 
   4  19   9       29.25       36.75      7.22 o 
   5  19   9       18.93       26.93      8.54 o 
   6  19   9        8.13       12.78      6.94 o 
  -9  20   9       42.79       52.63      9.53 o 
  -8  20   9       11.95       16.10      3.79 o 
  -7  20   9       21.05       18.46      3.60 o 
  -6  20   9        0.19        0.95      3.65 o 
  -5  20   9       14.92       16.19      4.29 o 
  -4  20   9        3.68        4.23      2.43 o 
  -3  20   9       17.63       18.04      2.43 o 
  -2  20   9        9.03        9.77      2.73 o 
  -1  20   9        4.47        7.97      2.75 o 
   0  20   9      112.75      129.64      5.72 o 
   1  20   9       21.53       18.43      5.88 o 
   2  20   9       16.80       15.67      4.44 o 
   3  20   9       30.38       26.11      5.40 o 
   4  20   9       10.40       10.51      6.20 o 
   5  20   9        0.01        5.00      6.12 o 
  -9  21   9       30.93       32.28      6.05 o 
  -8  21   9       44.58       50.93      5.11 o 
  -7  21   9        4.03        2.36      3.29 o 
  -6  21   9        1.85        5.43      3.07 o 
  -5  21   9       16.45       23.33      2.92 o 
  -4  21   9       11.95       12.68      2.72 o 
  -3  21   9        1.49        2.76      2.20 o 
  -2  21   9        7.09       10.06      2.83 o 
  -1  21   9        2.58        7.03      3.30 o 
   0  21   9       44.03       42.26      4.77 o 
   1  21   9        1.43       -0.77      3.71 o 
   2  21   9        1.26       -4.75      4.75 o 
   3  21   9        1.35        5.29      4.73 o 
   4  21   9        1.07       -3.37      7.21 o 
   5  21   9        0.02       -5.36      5.83 o 
  -9  22   9        0.02        3.44      5.22 o 
  -8  22   9        0.02        0.55      3.68 o 
  -7  22   9        2.43       -1.23      4.12 o 
  -6  22   9        2.30        3.02      2.97 o 
  -5  22   9        0.04        0.79      2.85 o 
  -4  22   9       10.82        9.22      2.82 o 
  -3  22   9       22.41       29.15      3.11 o 
  -2  22   9        6.68        4.16      3.83 o 
  -1  22   9       32.57       38.17      6.38 o 
   0  22   9        1.91        0.20      3.63 o 
   1  22   9        2.60        0.54      3.96 o 
   2  22   9        5.43       -0.06      4.12 o 
   3  22   9        0.94        3.36      4.75 o 
   4  22   9       16.56        7.08      6.28 o 
   5  22   9        0.19       -3.75      6.14 o 
  -8  23   9        2.00       -3.66      3.66 o 
  -7  23   9       29.70       24.86      4.25 o 
  -6  23   9        5.08        5.80      3.50 o 
  -5  23   9        0.18       -1.97      3.25 o 
  -4  23   9       15.60       14.02      3.38 o 
  -3  23   9        2.89        7.65      2.85 o 
  -2  23   9       30.45       30.46      4.35 o 
  -1  23   9       20.88       19.53      4.17 o 
   0  23   9        6.84        2.07      3.91 o 
   1  23   9        2.65       -2.21      3.88 o 
   2  23   9       16.13       13.72      5.17 o 
   3  23   9        0.03        0.26      4.74 o 
   4  23   9        0.79        2.12      6.07 o 
  -8  24   9       11.37       21.04      5.10 o 
  -7  24   9        1.36       -3.56      3.56 o 
  -6  24   9       28.96       26.79      4.85 o 
  -5  24   9        3.03        0.07      3.46 o 
  -4  24   9       43.52       45.66      4.65 o 
  -3  24   9      163.15      180.39      6.37 o 
  -2  24   9       14.72       14.15      4.18 o 
  -1  24   9       31.54       25.60      4.60 o 
   0  24   9       48.46       59.07      5.52 o 
   1  24   9        9.94        5.30      5.01 o 
   2  24   9        3.91        6.36      4.78 o 
   3  24   9       18.58       23.21      5.86 o 
   4  24   9       38.05       42.12      7.83 o 
  -8  25   9       19.32       18.77      4.69 o 
  -7  25   9        8.73       -3.32      3.79 o 
  -6  25   9        6.77        7.08      4.01 o 
  -5  25   9       40.14       51.90      5.09 o 
  -4  25   9       12.67       17.09      5.57 o 
  -3  25   9        1.96       -0.59      3.16 o 
  -2  25   9       33.41       38.30      4.93 o 
  -1  25   9       28.20       30.70      4.90 o 
   0  25   9        0.20        9.14      5.84 o 
   1  25   9        2.25        6.89      4.74 o 
   2  25   9        2.04       -1.03      4.74 o 
   3  25   9        0.97        3.44      5.35 o 
   4  25   9        1.66        2.83      6.49 o 
  -7  26   9        0.01       -3.88      3.88 o 
  -6  26   9       11.59       16.15      4.37 o 
  -5  26   9        4.03        6.01      3.98 o 
  -4  26   9       14.85       12.31      4.33 o 
  -3  26   9       64.40       85.40      5.80 o 
  -2  26   9       10.88        7.47      4.15 o 
  -1  26   9        0.00        2.52      4.05 o 
   0  26   9        4.37       -3.29      4.52 o 
   1  26   9        3.06       -0.05      4.73 o 
   2  26   9        1.00        3.73      5.05 o 
   3  26   9        8.61       12.19      5.88 o 
  -7  27   9        6.13       -1.61      7.17 o 
  -6  27   9       24.36       28.11      4.89 o 
  -5  27   9        2.39        2.79      4.13 o 
  -4  27   9        1.59        3.03      4.06 o 
  -3  27   9        0.33        1.07      3.47 o 
  -2  27   9        0.27       -3.87      3.87 o 
  -1  27   9        0.90       -1.11      4.26 o 
   0  27   9        0.05        3.75      4.83 o 
   1  27   9        9.00       18.06      5.50 o 
   2  27   9        1.14        4.81      5.21 o 
  -6  28   9        9.69       10.13      4.40 o 
  -5  28   9        0.02       -3.97      3.97 o 
  -4  28   9       24.16       30.77      5.08 o 
  -3  28   9       64.67       74.29      5.22 o 
  -2  28   9       26.30       40.65      5.52 o 
  -1  28   9       10.39       20.02      7.55 o 
   0  28   9       10.34        8.54      5.10 o 
   1  28   9        1.29       -0.63      4.99 o 
   2  28   9        1.14       -2.47      5.08 o 
  -5  29   9       10.35        9.00      5.17 o 
  -4  29   9        1.61        0.33      4.32 o 
  -3  29   9        4.65        6.28      4.09 o 
  -2  29   9        0.51        1.45      4.85 o 
  -1  29   9        5.11        7.91      5.31 o 
   0  29   9       15.10       17.74      5.65 o 
   1  29   9       12.39       11.10      7.16 o 
  -4  30   9       30.10       25.39      5.77 o 
  -3  30   9       20.58       26.31      4.80 o 
  -2  30   9        7.20        4.40      5.23 o 
  -1  30   9        5.19        7.68      5.30 o 
   0  30   9        7.23        1.62      5.14 o 
 -11   0  10        0.64      -14.65     19.19 o 
 -10   0  10      117.34      114.82      7.44 o 
  -9   0  10       70.82       81.59      9.97 o 
  -8   0  10        2.10      -12.05     12.05 o 
  -7   0  10      129.26       98.86     18.02 o 
  -6   0  10      146.83      136.41     19.07 o 
  -5   0  10        8.13       22.45     12.91 o 
  -4   0  10       23.08       13.74     11.66 o 
  -3   0  10      150.86      118.43     16.66 o 
  -2   0  10      395.47      379.10     28.42 o 
  -1   0  10      284.78      284.95     25.65 o 
   0   0  10      263.88      286.96      9.97 o 
   1   0  10       57.79       64.50      3.67 o 
   2   0  10      145.03      143.09      8.03 o 
   3   0  10      111.55       98.77     10.38 o 
   4   0  10        8.84       13.19      6.15 o 
   5   0  10        2.62        5.79      7.27 o 
   6   0  10       11.40       17.56      9.10 o 
   7   0  10       35.04       37.16     11.19 o 
 -11   1  10        1.41       -9.23     11.77 o 
 -10   1  10       13.50        4.60      5.25 o 
  -9   1  10        7.79        3.14      2.25 o 
  -8   1  10        6.87        1.28      9.02 o 
  -7   1  10       20.54        8.40      9.14 o 
  -6   1  10        4.98        4.33      8.21 o 
  -5   1  10        2.45       -3.59      7.73 o 
  -4   1  10       22.79       18.59      8.58 o 
  -3   1  10       34.93       23.73      8.48 o 
  -2   1  10        0.01       -3.51      6.90 o 
  -1   1  10        0.01       -6.91      8.81 o 
   0   1  10       13.98       13.13      3.33 o 
   1   1  10        8.37        7.54      2.19 o 
   2   1  10       44.31       48.08      3.23 o 
   3   1  10        0.17       -1.41      4.18 o 
   4   1  10        0.88       -3.72      3.72 o 
   5   1  10        6.51        6.99      5.41 o 
   6   1  10        6.73        0.21      5.71 o 
   7   1  10        1.93        0.53      6.28 o 
 -11   2  10        8.68       -7.16     14.51 o 
 -10   2  10       26.87       15.96      5.55 o 
  -9   2  10        8.24        4.80      3.59 o 
  -8   2  10        0.85       -8.66      8.66 o 
  -7   2  10       15.59       -8.36      8.36 o 
  -6   2  10        1.15        3.02     11.04 o 
  -5   2  10        2.26       -2.15      7.49 o 
  -4   2  10        5.62       -5.45      6.66 o 
  -3   2  10        6.98        0.97      7.18 o 
  -2   2  10       12.80        2.75      7.22 o 
  -1   2  10        4.72        0.57      6.93 o 
   0   2  10      201.70      199.94      5.08 o 
   1   2  10       11.58       16.60      2.41 o 
   2   2  10        1.11       -2.30      2.55 o 
   3   2  10       25.31       22.90      4.42 o 
   4   2  10       16.14       10.44      4.17 o 
   5   2  10        0.24        1.74      4.88 o 
   6   2  10        1.30       -4.62      5.51 o 
   7   2  10        0.34       -4.50      6.08 o 
 -11   3  10        0.37       -8.54     13.45 o 
 -10   3  10        0.35       -4.08      4.08 o 
  -9   3  10        5.06       -2.61      3.45 o 
  -8   3  10        4.75       -8.79      8.79 o 
  -7   3  10        7.19       -5.14      8.02 o 
  -6   3  10       41.73       32.56     10.23 o 
  -5   3  10        0.20       -0.61      7.29 o 
  -4   3  10        2.30        3.39      9.16 o 
  -3   3  10       23.54       26.18      8.90 o 
  -2   3  10        1.09        0.91      6.82 o 
  -1   3  10        8.92       12.91      4.33 o 
   0   3  10        3.18       -0.90      1.85 o 
   1   3  10       19.30       11.93      2.47 o 
   2   3  10       11.10       11.98      4.17 o 
   3   3  10        0.08        5.82      3.54 o 
   4   3  10       14.52       14.93      4.45 o 
   5   3  10        2.81        1.14      5.00 o 
   6   3  10        0.29        5.92      5.94 o 
   7   3  10        1.84       -0.33      6.14 o 
 -11   4  10       14.02       10.68      9.29 o 
 -10   4  10        8.21       -1.38      3.30 o 
  -9   4  10       48.00       46.39      5.33 o 
  -8   4  10        9.74       -8.68      8.68 o 
  -7   4  10       12.50       13.21      9.50 o 
  -6   4  10       67.49       73.72     11.59 o 
  -5   4  10        2.19       -3.24      7.21 o 
  -4   4  10        0.10        2.81      7.83 o 
  -3   4  10      325.90      338.15     20.16 o 
  -2   4  10       20.65       18.22      8.27 o 
  -1   4  10       69.54       78.22      8.71 o 
   0   4  10       21.18       22.34      2.95 o 
   1   4  10        0.39       -0.48      2.48 o 
   2   4  10       55.27       55.87      3.17 o 
   3   4  10       46.30       56.96      4.82 o 
   4   4  10       37.44       36.66      6.35 o 
   5   4  10        0.00       -3.17      4.99 o 
   6   4  10       30.71       26.51      6.91 o 
   7   4  10        5.50        3.06      6.38 o 
 -11   5  10        2.08       -5.70     10.97 o 
 -10   5  10        2.06       -6.32      6.32 o 
  -9   5  10        9.18        6.72      3.21 o 
  -8   5  10       32.30       36.78      6.61 o 
  -7   5  10       49.91       40.17     10.29 o 
  -6   5  10        9.94        9.74      9.07 o 
  -5   5  10      281.61      270.42     19.34 o 
  -4   5  10      114.31      116.19     12.83 o 
  -3   5  10      229.02      195.32     20.06 o 
  -2   5  10        6.49        7.38      7.57 o 
  -1   5  10        0.02       -3.09      3.09 o 
   0   5  10        4.05        6.74      2.04 o 
   1   5  10        8.75        5.83      2.13 o 
   2   5  10       42.26       40.03      3.28 o 
   3   5  10       11.29       12.12      3.86 o 
   4   5  10       16.12       13.30      4.49 o 
   5   5  10       10.52       19.56      5.84 o 
   6   5  10        4.91       -1.74      5.67 o 
   7   5  10        7.25        4.84      6.89 o 
 -11   6  10        2.75       -6.63      6.63 o 
 -10   6  10       48.00       47.52      4.83 o 
  -9   6  10       48.24       48.16      4.11 o 
  -8   6  10        0.18        2.74      2.67 o 
  -7   6  10       18.16       14.45      9.65 o 
  -6   6  10      120.71      103.19     12.89 o 
  -5   6  10        1.45        2.59      7.66 o 
  -4   6  10       19.42       22.44      8.50 o 
  -3   6  10      166.73      141.71     13.14 o 
  -2   6  10        7.10       -3.81      8.72 o 
  -1   6  10       39.86       31.25      4.26 o 
   0   6  10       93.04       85.07      4.97 o 
   1   6  10       14.02        6.58      2.26 o 
   2   6  10        0.01       -0.85      2.44 o 
   3   6  10       47.71       58.83      5.02 o 
   4   6  10        2.56        5.03      7.54 o 
   5   6  10        3.78        7.43      8.90 o 
   6   6  10       15.44       18.22      9.98 o 
   7   6  10        0.07       10.65      6.79 o 
 -11   7  10        1.25       -3.49      8.56 o 
 -10   7  10        8.09        1.79      5.98 o 
  -9   7  10       11.49        7.59      2.80 o 
  -8   7  10       81.84       84.03      5.37 o 
  -7   7  10       40.52       36.50     10.96 o 
  -6   7  10        8.81        4.33      8.79 o 
  -5   7  10      157.40      116.38     13.35 o 
  -4   7  10        3.15       -6.92      6.92 o 
  -3   7  10       12.31       10.68      7.96 o 
  -2   7  10        6.78        2.82      5.04 o 
  -1   7  10       27.90       27.48      2.41 o 
   0   7  10        0.00        2.09      1.85 o 
   1   7  10       93.80       93.54      3.99 o 
   2   7  10        5.99        3.83      2.57 o 
   3   7  10        0.29       -1.36      3.48 o 
   4   7  10       58.14       73.16      5.83 o 
   5   7  10       12.75        5.57      6.19 o 
   6   7  10        1.81       -2.03      5.94 o 
   7   7  10        8.45        3.54      9.14 o 
 -11   8  10        8.10       -1.04      6.38 o 
 -10   8  10       11.47        6.41      8.20 o 
  -9   8  10        1.01       -3.54      3.54 o 
  -8   8  10       20.54       24.60      4.60 o 
  -7   8  10        1.74        0.73      2.55 o 
  -6   8  10       15.67        2.49      9.19 o 
  -5   8  10        6.37       11.35      9.20 o 
  -4   8  10        7.01        4.40      7.66 o 
  -3   8  10       35.23       32.16      9.67 o 
  -2   8  10        3.21       -0.98      2.97 o 
  -1   8  10        7.20        5.04      2.12 o 
   0   8  10        2.96        0.99      1.54 o 
   1   8  10       31.57       38.28      2.99 o 
   2   8  10        2.98        1.30      2.61 o 
   3   8  10       11.43        6.82      4.41 o 
   4   8  10        0.15        3.64      4.53 o 
   5   8  10        1.35        4.01      5.42 o 
   6   8  10       24.89       27.03      7.16 o 
 -11   9  10       12.69       12.08      9.71 o 
 -10   9  10        0.95       -4.98      5.09 o 
  -9   9  10        2.73       -0.40      4.76 o 
  -8   9  10        0.47       -2.83      3.33 o 
  -7   9  10        6.01        1.70      2.74 o 
  -6   9  10        0.30        5.61     10.90 o 
  -5   9  10      111.83       89.79     16.01 o 
  -4   9  10       12.05       11.64      2.74 o 
  -3   9  10        2.58        0.16      2.84 o 
  -2   9  10        0.12       -0.17      2.16 o 
  -1   9  10        7.29        4.37      2.30 o 
   0   9  10       38.82       49.23      2.37 o 
   1   9  10       13.23       20.86      2.79 o 
   2   9  10       22.31       19.24      3.03 o 
   3   9  10        0.05       -0.98      3.86 o 
   4   9  10       23.92       29.10      5.53 o 
   5   9  10        8.81        4.99      5.65 o 
   6   9  10        5.39        8.16      6.43 o 
 -11  10  10        0.65       -7.57      7.57 o 
 -10  10  10        4.77        2.13      3.99 o 
  -9  10  10        9.43       11.14      3.91 o 
  -8  10  10       13.22       14.59      2.96 o 
  -7  10  10        0.10       -1.87      2.18 o 
  -6  10  10        0.23       -0.76      1.84 o 
  -5  10  10       31.50       33.35      2.77 o 
  -4  10  10       26.59       34.07      3.03 o 
  -3  10  10        8.37       13.19      4.59 o 
  -2  10  10        1.31       -2.43      2.43 o 
  -1  10  10        4.95        6.86      2.55 o 
   0  10  10       18.86       27.64      2.21 o 
   1  10  10       39.17       34.22      3.45 o 
   2  10  10        7.47        2.65      3.19 o 
   3  10  10       61.91       70.36      6.28 o 
   4  10  10        7.31        5.81      7.37 o 
   5  10  10       29.04       27.18      6.34 o 
   6  10  10       14.74        6.97      6.16 o 
 -11  11  10       27.63       33.96      6.12 o 
 -10  11  10       17.77       24.05      8.12 o 
  -9  11  10        5.54        6.78      3.32 o 
  -8  11  10       61.01       79.25      6.44 o 
  -7  11  10        7.90       11.64      2.64 o 
  -6  11  10       17.80       16.51      2.75 o 
  -5  11  10       68.69       79.06      3.69 o 
  -4  11  10       83.78       94.92      4.78 o 
  -3  11  10       25.03       26.44      4.50 o 
  -2  11  10      130.22      143.01      6.73 o 
  -1  11  10      102.69      111.25      3.72 o 
   0  11  10       13.76       13.58      2.09 o 
   1  11  10      167.58      174.14      5.96 o 
   2  11  10      100.42      111.03      5.33 o 
   3  11  10        6.85       11.27      4.08 o 
   4  11  10       48.15       61.00      6.44 o 
   5  11  10        9.24       14.27      6.16 o 
   6  11  10        4.39       12.35      6.43 o 
 -10  12  10        2.76        4.56      7.83 o 
  -9  12  10        2.61       -0.98      3.49 o 
  -8  12  10        8.65        5.34      2.40 o 
  -7  12  10        0.73        2.26      2.65 o 
  -6  12  10        8.91        8.80      2.56 o 
  -5  12  10        9.51       15.49      2.55 o 
  -4  12  10       17.15       24.50      3.21 o 
  -3  12  10        4.51        8.16      3.51 o 
  -2  12  10       17.12       15.15      2.78 o 
  -1  12  10        9.54       13.83      2.02 o 
   0  12  10        0.95       -0.85      1.87 o 
   1  12  10       17.76       16.58      3.21 o 
   2  12  10        1.81        3.04      4.72 o 
   3  12  10        0.71        0.33      3.92 o 
   4  12  10        0.10       -0.57      4.82 o 
   5  12  10        4.23        3.40      5.77 o 
   6  12  10        0.72        6.21      6.21 o 
 -10  13  10        2.72        5.49      6.07 o 
  -9  13  10       16.65       14.99      3.51 o 
  -8  13  10       38.70       38.99      4.04 o 
  -7  13  10       24.56       30.79      3.55 o 
  -6  13  10        4.43        2.27      2.56 o 
  -5  13  10        2.42        7.56      2.95 o 
  -4  13  10        0.31       -1.22      2.72 o 
  -3  13  10        8.02        9.55      3.38 o 
  -2  13  10       45.23       52.67      3.80 o 
  -1  13  10        6.18        7.13      1.86 o 
   0  13  10        2.64        2.57      2.25 o 
   1  13  10        5.97        4.50      3.01 o 
   2  13  10       11.67       12.76      3.82 o 
   3  13  10       26.26       23.10      7.05 o 
   4  13  10       10.05       18.71      6.21 o 
   5  13  10       10.34        7.88      6.24 o 
   6  13  10        1.17       -1.79      6.08 o 
 -10  14  10        1.77       -1.23      3.58 o 
  -9  14  10       14.76       18.50      3.31 o 
  -8  14  10       13.05       10.96      3.09 o 
  -7  14  10       17.35       20.82      3.48 o 
  -6  14  10        5.07        5.61      3.28 o 
  -5  14  10        0.90        0.88      2.86 o 
  -4  14  10       20.15       18.54      3.54 o 
  -3  14  10       12.14       13.64      3.47 o 
  -2  14  10       38.06       42.86      3.76 o 
  -1  14  10        0.94        1.69      1.91 o 
   0  14  10       54.31       53.29      3.29 o 
   1  14  10        6.60        5.13      3.19 o 
   2  14  10        4.45        6.89      3.57 o 
   3  14  10        1.51       -2.98      6.45 o 
   4  14  10        0.38        6.42      5.67 o 
   5  14  10        6.97        0.41      5.96 o 
   6  14  10        0.05       -2.74      8.15 o 
 -10  15  10       14.44       12.45      4.99 o 
  -9  15  10        1.50        5.69      5.53 o 
  -8  15  10       16.27       30.21      3.94 o 
  -7  15  10       24.36       30.65      4.80 o 
  -6  15  10       32.71       41.74      5.93 o 
  -5  15  10       65.82       68.99      5.08 o 
  -4  15  10       22.00       22.79      3.88 o 
  -3  15  10       11.61       15.21      3.88 o 
  -2  15  10       23.38       23.88      2.63 o 
  -1  15  10       43.75       44.01      2.97 o 
   0  15  10       32.16       41.36      3.21 o 
   1  15  10      112.85      129.37      6.34 o 
   2  15  10       56.96       71.85      6.15 o 
   3  15  10        4.30       -0.36      6.35 o 
   4  15  10       14.76       14.73      6.05 o 
   5  15  10       18.57       22.61      6.80 o 
 -10  16  10       11.86       13.71      4.90 o 
  -9  16  10        0.32       10.71      8.69 o 
  -8  16  10       14.39        8.75      4.10 o 
  -7  16  10        4.18        0.23      3.08 o 
  -6  16  10        0.01       -0.09      2.90 o 
  -5  16  10        0.63        0.15      4.06 o 
  -4  16  10        7.88        2.41      4.94 o 
  -3  16  10        7.87       13.09      2.90 o 
  -2  16  10        5.91       10.47      2.80 o 
  -1  16  10       50.38       47.60      5.19 o 
   0  16  10        0.11       -0.86      2.52 o 
   1  16  10        5.62        7.08      3.37 o 
   2  16  10        1.29       -3.98      4.57 o 
   3  16  10        2.34       -4.35      4.35 o 
   4  16  10        0.60        8.53      5.85 o 
   5  16  10        5.47       10.07      6.23 o 
  -9  17  10       20.21       21.47      4.93 o 
  -8  17  10       19.58       19.82      4.28 o 
  -7  17  10       47.70       57.63      4.54 o 
  -6  17  10        9.11        8.32      3.95 o 
  -5  17  10       28.91       37.69      5.55 o 
  -4  17  10        0.01        1.47      2.69 o 
  -3  17  10       51.25       59.61      3.79 o 
  -2  17  10      268.48      300.08      6.37 o 
  -1  17  10       82.78       84.95      3.94 o 
   0  17  10        4.77        2.98      2.90 o 
   1  17  10        0.23        2.15      3.19 o 
   2  17  10        2.03        0.75      3.74 o 
   3  17  10        0.65       -6.93      6.93 o 
   4  17  10       16.19       13.73      6.14 o 
   5  17  10       22.05       24.54      7.05 o 
  -9  18  10        7.19        0.93      4.62 o 
  -8  18  10        0.08        0.80      3.70 o 
  -7  18  10        8.71       14.62      5.00 o 
  -6  18  10        1.05       -3.18      3.18 o 
  -5  18  10       25.48       34.85      4.52 o 
  -4  18  10        0.54       -1.37      2.73 o 
  -3  18  10       10.57        6.95      3.26 o 
  -2  18  10       18.88       23.28      2.86 o 
  -1  18  10       14.19       17.31      2.97 o 
   0  18  10        5.47        5.59      3.15 o 
   1  18  10        0.09       -2.44      3.28 o 
   2  18  10       11.81       16.04      4.40 o 
   3  18  10        7.10       10.27      6.14 o 
   4  18  10        0.48       -1.30      5.63 o 
   5  18  10        2.06        5.93      6.26 o 
  -9  19  10        4.79        0.77      4.47 o 
  -8  19  10        0.02       -4.11      4.11 o 
  -7  19  10        3.58        7.82      6.38 o 
  -6  19  10        0.00        2.37      3.41 o 
  -5  19  10        9.24        8.21      3.73 o 
  -4  19  10       35.46       44.18      4.90 o 
  -3  19  10       11.08        8.85      3.98 o 
  -2  19  10       28.39       36.40      3.28 o 
  -1  19  10       32.04       39.89      3.54 o 
   0  19  10        0.38       -0.42      3.16 o 
   1  19  10       12.92        6.94      5.97 o 
   2  19  10       20.69       17.24      4.53 o 
   3  19  10        0.29       -4.48      5.06 o 
   4  19  10        1.71        3.02      5.78 o 
  -9  20  10        0.02       -3.42      4.64 o 
  -8  20  10        6.65        6.94      4.72 o 
  -7  20  10       15.77       14.62      4.66 o 
  -6  20  10        2.61        8.60      3.69 o 
  -5  20  10        0.01       -1.49      3.73 o 
  -4  20  10        6.26        6.33      3.09 o 
  -3  20  10       10.76       23.35      3.96 o 
  -2  20  10       38.18       40.57      3.48 o 
  -1  20  10       10.82       17.58      3.64 o 
   0  20  10       24.49       27.17      5.17 o 
   1  20  10        3.29       -1.62      3.71 o 
   2  20  10        9.77        8.57      4.38 o 
   3  20  10        3.35       -2.53      5.37 o 
   4  20  10        2.24       -2.38      5.70 o 
  -8  21  10       12.34        8.48      5.08 o 
  -7  21  10        9.94       10.38      4.91 o 
  -6  21  10        0.87        2.53      3.25 o 
  -5  21  10        7.27        9.03      3.35 o 
  -4  21  10       16.77       19.30      3.60 o 
  -3  21  10        3.96        3.83      2.63 o 
  -2  21  10       98.84      120.96      7.39 o 
  -1  21  10       93.62       94.35      7.21 o 
   0  21  10        3.11        0.03      3.86 o 
   1  21  10        6.98        9.51      4.33 o 
   2  21  10        1.65       -4.78      4.78 o 
   3  21  10        2.54        2.96      5.62 o 
   4  21  10        4.13       -2.91      5.92 o 
  -8  22  10        6.31        0.69      4.81 o 
  -7  22  10       47.65       58.79      6.45 o 
  -6  22  10       57.48       70.94      5.76 o 
  -5  22  10       12.44       12.14      4.20 o 
  -4  22  10        2.02       -1.48      3.86 o 
  -3  22  10       25.44       30.18      3.73 o 
  -2  22  10        2.75        4.54      3.40 o 
  -1  22  10       30.56       45.26      4.98 o 
   0  22  10       39.31       40.33      5.07 o 
   1  22  10        0.00       -3.78      3.98 o 
   2  22  10       39.19       45.91      6.16 o 
   3  22  10       19.11       15.24      6.27 o 
  -7  23  10        7.91       11.61      5.07 o 
  -6  23  10        3.82        1.23      5.49 o 
  -5  23  10        0.00       -5.41      8.20 o 
  -4  23  10        1.58       -5.19      5.19 o 
  -3  23  10        1.15        1.77      3.56 o 
  -2  23  10       14.52       11.39      4.05 o 
  -1  23  10       37.69       33.97      4.86 o 
   0  23  10        4.84        2.05      4.21 o 
   1  23  10        3.09        1.13      4.81 o 
   2  23  10        5.78       10.66      5.98 o 
   3  23  10        1.11       -4.57      5.46 o 
  -7  24  10        4.73        5.90      5.20 o 
  -6  24  10        3.90        7.24      5.17 o 
  -5  24  10        5.78        2.91      4.96 o 
  -4  24  10       11.85       20.25      5.60 o 
  -3  24  10       16.63       15.57      4.07 o 
  -2  24  10        0.06       -1.02      3.77 o 
  -1  24  10        1.53       -1.75      3.94 o 
   0  24  10        1.03       -3.28      3.94 o 
   1  24  10        0.05       -4.07      4.07 o 
   2  24  10        3.67        3.59      5.77 o 
  -6  25  10        1.76        5.07      5.25 o 
  -5  25  10       10.73        8.40      5.35 o 
  -4  25  10       45.32       54.33      6.87 o 
  -3  25  10       12.38       19.34      4.34 o 
  -2  25  10        4.61       -3.42      5.57 o 
  -1  25  10       15.23       23.40      4.85 o 
   0  25  10        3.54        0.76      4.35 o 
   1  25  10        0.66       -3.92      4.42 o 
   2  25  10        2.66        2.52      5.06 o 
  -6  26  10       57.09       60.47      7.20 o 
  -5  26  10       11.64       11.85      5.58 o 
  -4  26  10       33.92       39.39      6.54 o 
  -3  26  10        8.75       13.03      4.29 o 
  -2  26  10        1.88       -2.90      4.04 o 
  -1  26  10        7.44        2.40      4.19 o 
   0  26  10       54.86       62.17      6.68 o 
   1  26  10        0.09       -1.30      4.84 o 
  -5  27  10        0.58        0.10      5.40 o 
  -4  27  10        1.68       -4.95      5.25 o 
  -3  27  10        0.03       -1.41      4.01 o 
  -2  27  10        1.80       -2.08      4.20 o 
  -1  27  10        4.21        3.40      4.34 o 
   0  27  10        2.41        3.08      5.01 o 
  -3  28  10       14.05       17.09      4.78 o 
  -2  28  10        0.24        1.93      5.36 o 
  -1  28  10        1.85        2.45      4.78 o 
 -11   1  11        0.19      -12.55     15.22 o 
 -10   1  11        1.96       -4.36      4.36 o 
  -9   1  11        0.13       -5.50      9.62 o 
  -8   1  11        3.70       -9.82      9.82 o 
  -7   1  11       51.54       33.12     11.95 o 
  -6   1  11       75.03       74.93     12.35 o 
  -5   1  11        0.93       -8.02      8.08 o 
  -4   1  11        1.12       -4.67      7.93 o 
  -3   1  11        0.04       -6.00      8.08 o 
  -2   1  11       11.82        6.94      8.36 o 
  -1   1  11      175.81      161.56     14.26 o 
   0   1  11       36.90       34.03      3.50 o 
   1   1  11        2.40       -0.23      3.71 o 
   2   1  11        0.59        5.10      3.73 o 
   3   1  11        2.32        2.71      3.62 o 
   4   1  11        4.11       -4.07      4.07 o 
   5   1  11        0.12       -4.70      5.25 o 
   6   1  11        1.67        4.80      6.24 o 
 -11   2  11        1.52       -5.38     14.28 o 
 -10   2  11       61.46       62.45      8.88 o 
  -9   2  11       34.26       37.88      8.47 o 
  -8   2  11        7.18       -9.70      9.70 o 
  -7   2  11       68.44       74.23     13.12 o 
  -6   2  11       62.04       50.56     11.70 o 
  -5   2  11        7.54        1.45      8.97 o 
  -4   2  11       18.25       18.13      9.93 o 
  -3   2  11      151.98      145.64     14.33 o 
  -2   2  11        3.53        0.33      7.68 o 
  -1   2  11      115.74       89.43     11.81 o 
   0   2  11       49.28       50.25      2.71 o 
   1   2  11        6.44        5.06      3.27 o 
   2   2  11       62.39       76.08      4.72 o 
   3   2  11        3.10        2.73      3.70 o 
   4   2  11        0.34       -2.01      4.16 o 
   5   2  11        7.53        3.38      5.62 o 
   6   2  11       21.69       20.87      7.04 o 
 -11   3  11        0.86        0.81      9.67 o 
 -10   3  11        1.38       -3.63      3.63 o 
  -9   3  11       11.32        3.63      7.19 o 
  -8   3  11       28.88       14.87     11.65 o 
  -7   3  11      119.60       92.91     14.07 o 
  -6   3  11        0.61       -3.51      8.96 o 
  -5   3  11        7.46       -3.47      8.06 o 
  -4   3  11        1.37       -6.27      7.48 o 
  -3   3  11      138.55      119.96     15.49 o 
  -2   3  11       30.32       22.03      9.28 o 
  -1   3  11        9.12       -2.26      8.00 o 
   0   3  11       25.01       23.39      2.76 o 
   1   3  11        2.24       -1.59      3.42 o 
   2   3  11       16.96       14.74      4.70 o 
   3   3  11        1.17        0.48      4.17 o 
   4   3  11        9.36        9.53      5.46 o 
   5   3  11        7.47        7.76      5.59 o 
   6   3  11        7.05        5.36      6.29 o 
 -10   4  11       76.97       80.63      6.29 o 
  -9   4  11        1.33       -6.63      7.47 o 
  -8   4  11        1.36       -9.65      9.65 o 
  -7   4  11       13.69        2.56      9.92 o 
  -6   4  11        2.06       -1.81      8.56 o 
  -5   4  11        0.65       -3.99      8.70 o 
  -4   4  11       22.20       14.39     13.24 o 
  -3   4  11       31.37       30.63      9.73 o 
  -2   4  11        0.38       -1.34      8.04 o 
  -1   4  11      100.70       85.95     11.75 o 
   0   4  11       11.09       12.08      3.67 o 
   1   4  11        3.32        3.16      2.65 o 
   2   4  11       26.21       26.75      4.21 o 
   3   4  11        1.90       -3.11      3.65 o 
   4   4  11        0.55       -4.52      4.52 o 
   5   4  11        3.08        9.13      5.94 o 
   6   4  11        0.45       -5.61      5.61 o 
 -10   5  11        5.24       -3.30      3.30 o 
  -9   5  11        6.77        5.52      6.17 o 
  -8   5  11       22.01        2.95     11.15 o 
  -7   5  11       60.57       58.62     12.62 o 
  -6   5  11        1.08       -7.85      8.64 o 
  -5   5  11       50.12       35.59     10.69 o 
  -4   5  11        0.01       -7.21      7.65 o 
  -3   5  11        2.34       -4.95      8.38 o 
  -2   5  11        9.44       -0.45      7.57 o 
  -1   5  11        4.20        1.15      2.30 o 
   0   5  11       14.78       13.06      4.32 o 
   1   5  11        4.50        5.31      2.11 o 
   2   5  11        0.21       -0.42      3.95 o 
   3   5  11        2.85        2.72      5.97 o 
   4   5  11       36.75       49.93      6.04 o 
   5   5  11        1.89       -2.17      5.58 o 
 -10   6  11        0.31       -8.54      8.59 o 
  -9   6  11       35.54       34.31      6.72 o 
  -8   6  11       16.87       10.93      3.63 o 
  -7   6  11       37.68       32.76     13.20 o 
  -6   6  11        4.65        3.60      9.86 o 
  -5   6  11       19.26       11.09      9.39 o 
  -4   6  11        1.17        1.86      9.08 o 
  -3   6  11       29.87       19.07      9.06 o 
  -2   6  11        7.93       -4.05      8.89 o 
  -1   6  11       10.89        9.68      3.65 o 
   0   6  11       33.50       37.09      2.92 o 
   1   6  11       11.34       12.26      2.83 o 
   2   6  11        1.71        2.33      3.28 o 
   3   6  11        3.79        2.20      4.17 o 
   4   6  11        0.62       -5.40      5.40 o 
   5   6  11        1.42        0.94      5.64 o 
 -10   7  11       11.61       -2.49      5.82 o 
  -9   7  11        3.46        0.23      3.93 o 
  -8   7  11       28.26       30.88      3.83 o 
  -7   7  11        8.94        7.53     10.30 o 
  -6   7  11        2.51       -9.28      9.28 o 
  -5   7  11       71.17       54.79     16.82 o 
  -4   7  11        1.11       -4.74      8.19 o 
  -3   7  11       32.16       15.81      9.39 o 
  -2   7  11       21.19       18.73      9.51 o 
  -1   7  11        3.13        1.47      2.27 o 
   0   7  11        4.44        6.72      2.46 o 
   1   7  11        0.16        1.69      2.35 o 
   2   7  11        0.43       -2.79      3.32 o 
   3   7  11        1.94        8.59      4.01 o 
   4   7  11       26.69       20.94      5.61 o 
   5   7  11        0.77       -3.02      5.43 o 
 -10   8  11        8.10       -0.44      3.91 o 
  -9   8  11        8.23        0.04      4.21 o 
  -8   8  11        0.88        2.14      3.36 o 
  -7   8  11       47.53       59.21      6.06 o 
  -6   8  11       23.29       11.28     11.62 o 
  -5   8  11        0.09        4.68      9.36 o 
  -4   8  11       74.84       50.27     11.08 o 
  -3   8  11        6.00       -8.13      8.13 o 
  -2   8  11       12.39       11.06      3.59 o 
  -1   8  11       28.63       39.99      3.20 o 
   0   8  11        6.76        6.16      2.92 o 
   1   8  11        2.41        1.43      3.62 o 
   2   8  11        7.66       10.68      3.55 o 
   3   8  11       29.62       34.27      7.23 o 
   4   8  11        6.35        4.44      5.16 o 
   5   8  11       18.48       17.82      6.39 o 
 -10   9  11        1.47       -5.16      5.16 o 
  -9   9  11        5.55        3.03      3.13 o 
  -8   9  11       81.30       93.30      6.05 o 
  -7   9  11       23.97       26.72      3.59 o 
  -6   9  11       10.54        7.30     13.09 o 
  -5   9  11       40.90       48.28     14.71 o 
  -4   9  11       16.36       17.56     12.05 o 
  -3   9  11       25.62       19.61     12.20 o 
  -2   9  11       21.20       27.01      2.93 o 
  -1   9  11       22.11       23.80      3.05 o 
   0   9  11        0.11        2.62      2.59 o 
   1   9  11       68.44       73.69      4.20 o 
   2   9  11       14.90       22.38      4.89 o 
   3   9  11       29.93       33.98      4.89 o 
   4   9  11       45.24       52.11      6.63 o 
   5   9  11        2.70       -0.53      5.67 o 
 -10  10  11        0.10       -4.72      4.72 o 
  -9  10  11        0.11       -4.81      4.81 o 
  -8  10  11        4.68        4.32      3.89 o 
  -7  10  11        0.00        1.65      3.20 o 
  -6  10  11        6.58        7.40      2.91 o 
  -5  10  11       87.77       80.99      6.05 o 
  -4  10  11       14.54       10.42      3.64 o 
  -3  10  11       13.08       15.24      8.81 o 
  -2  10  11        0.60       -3.40      3.42 o 
  -1  10  11        5.40        1.46      2.58 o 
   0  10  11        0.12        0.83      2.69 o 
   1  10  11       22.90       26.88      3.50 o 
   2  10  11        0.20        0.95      4.20 o 
   3  10  11        5.12        5.60      5.58 o 
   4  10  11        1.21        6.48      9.55 o 
   5  10  11        6.12        7.38      6.14 o 
 -10  11  11        1.33       -6.29      6.29 o 
  -9  11  11        3.98       -2.02      3.77 o 
  -8  11  11        2.32        0.78      3.92 o 
  -7  11  11        1.73       -2.94      3.44 o 
  -6  11  11        3.36        6.19      3.21 o 
  -5  11  11       10.21       15.34      3.21 o 
  -4  11  11       25.46       30.36      4.81 o 
  -3  11  11        1.48       -2.48      3.33 o 
  -2  11  11        0.69       -2.41      2.41 o 
  -1  11  11        7.84       10.79      2.62 o 
   0  11  11        6.28        4.15      3.45 o 
   1  11  11        0.84        1.68      2.98 o 
   2  11  11        3.65        4.30      3.62 o 
   3  11  11       13.25       13.22      4.96 o 
   4  11  11        3.09        9.97      9.87 o 
   5  11  11        2.99        1.42      5.85 o 
 -10  12  11        0.27       -4.37      4.37 o 
  -9  12  11        2.97        1.29      6.86 o 
  -8  12  11        0.00       -4.40      5.29 o 
  -7  12  11        0.02       -0.73      4.72 o 
  -6  12  11       38.23       43.35      6.74 o 
  -5  12  11       20.90       32.93      5.48 o 
  -4  12  11        8.57        9.94      6.75 o 
  -3  12  11       26.64       29.26      3.60 o 
  -2  12  11        3.35        2.52      2.80 o 
  -1  12  11        0.03        3.10      2.24 o 
   0  12  11        7.38       12.93      3.92 o 
   1  12  11        3.97        8.48      3.28 o 
   2  12  11        5.53        4.19      4.03 o 
   3  12  11       19.84       15.02      5.08 o 
   4  12  11        0.54        1.02      7.88 o 
   5  12  11        3.27        4.37      5.95 o 
  -9  13  11       17.92       14.29      4.13 o 
  -8  13  11       50.84       62.94      8.27 o 
  -7  13  11       16.89       14.00      7.65 o 
  -6  13  11       43.66       57.32      6.97 o 
  -5  13  11       55.51       79.66      7.33 o 
  -4  13  11        0.17        3.33      3.38 o 
  -3  13  11        7.27       10.12      4.58 o 
  -2  13  11       48.71       67.79      6.37 o 
  -1  13  11       80.92       87.28      4.62 o 
   0  13  11        8.08        9.37      2.80 o 
   1  13  11       77.47       81.78      5.15 o 
   2  13  11        4.77        5.38      3.87 o 
   3  13  11       14.25       17.17      7.58 o 
   4  13  11       44.27       47.87     13.27 o 
  -9  14  11        0.02       -3.57      3.89 o 
  -8  14  11        5.12        3.81      3.55 o 
  -7  14  11        4.05       -0.40     12.59 o 
  -6  14  11        8.46        8.56      5.49 o 
  -5  14  11       20.51       23.65      4.63 o 
  -4  14  11       35.87       44.23      4.31 o 
  -3  14  11        4.86        3.29      2.95 o 
  -2  14  11        1.34        3.74      3.16 o 
  -1  14  11       29.01       35.11      4.74 o 
   0  14  11        3.32        5.68      2.91 o 
   1  14  11        0.37        4.46      3.21 o 
   2  14  11        6.42        4.96      5.52 o 
   3  14  11        7.83        0.64      6.22 o 
   4  14  11        0.24        8.10      5.68 o 
  -9  15  11        9.91        2.54      4.90 o 
  -8  15  11       17.19       15.43      4.69 o 
  -7  15  11        0.06        0.39      4.29 o 
  -6  15  11       15.00       11.94     13.67 o 
  -5  15  11       40.77       48.70      4.62 o 
  -4  15  11        0.80       -2.85      3.14 o 
  -3  15  11       11.37       15.91      3.48 o 
  -2  15  11       20.54       24.44      3.17 o 
  -1  15  11        1.39        1.65      2.97 o 
   0  15  11       13.42       22.76      3.66 o 
   1  15  11       12.44       10.73      3.57 o 
   2  15  11        0.29       -4.02      4.02 o 
   3  15  11        0.01       -6.81      6.81 o 
   4  15  11        9.69        8.50      9.21 o 
  -9  16  11       14.62        9.60      6.20 o 
  -8  16  11        0.04        0.53      5.33 o 
  -7  16  11        0.16       -2.66      4.03 o 
  -6  16  11       21.24       28.00      5.31 o 
  -5  16  11        0.17       -2.67      4.09 o 
  -4  16  11        5.99        0.99      3.57 o 
  -3  16  11       14.96       16.47      3.68 o 
  -2  16  11        1.00        4.90      2.95 o 
  -1  16  11        0.15       -3.06      3.06 o 
   0  16  11        6.63        5.20      3.20 o 
   1  16  11        3.23        9.14      3.57 o 
   2  16  11        0.25        1.64      4.38 o 
   3  16  11        9.87        4.18      5.13 o 
   4  16  11        0.61       -5.70      5.70 o 
  -8  17  11       22.07       31.03      5.43 o 
  -7  17  11        8.33        3.50      3.37 o 
  -6  17  11        0.01        0.77      4.06 o 
  -5  17  11       29.22       37.95      5.01 o 
  -4  17  11        3.58        4.23      3.41 o 
  -3  17  11        1.31        5.04      2.89 o 
  -2  17  11       21.43       22.38      3.55 o 
  -1  17  11       39.06       42.68      4.17 o 
   0  17  11        1.04       -0.23      3.93 o 
   1  17  11        7.81        9.78      3.75 o 
   2  17  11        7.97        2.20      4.58 o 
   3  17  11        8.51        7.98     13.92 o 
  -8  18  11        7.91       16.77      5.19 o 
  -7  18  11        7.20        9.87      7.84 o 
  -6  18  11        0.40       -0.06      4.07 o 
  -5  18  11       17.57       26.86      4.85 o 
  -4  18  11        3.42        6.46      3.05 o 
  -3  18  11        0.03        2.71      3.07 o 
  -2  18  11       26.82       40.59      4.01 o 
  -1  18  11       49.57       72.19      4.91 o 
   0  18  11       38.34       38.09      7.24 o 
   1  18  11        1.67       -4.56      4.56 o 
   2  18  11        0.08       -4.98      5.42 o 
   3  18  11        0.49       -4.91      4.91 o 
  -8  19  11       20.29       17.76      4.91 o 
  -7  19  11        1.19        4.56      4.48 o 
  -6  19  11        4.28        8.36      4.67 o 
  -5  19  11       23.67       32.86      5.76 o 
  -4  19  11       14.36       21.39      3.50 o 
  -3  19  11       22.00       32.97      4.50 o 
  -2  19  11       65.16       68.55      4.72 o 
  -1  19  11        3.50        6.65      4.47 o 
   0  19  11       18.17       24.64      4.53 o 
   1  19  11       35.70       29.04      6.89 o 
   2  19  11       13.60       14.70      7.79 o 
   3  19  11        0.12       -5.15      5.15 o 
  -7  20  11        7.48        7.92      4.46 o 
  -6  20  11        4.63       10.32      5.48 o 
  -5  20  11        0.10        3.99      3.11 o 
  -4  20  11        5.70       10.20      3.43 o 
  -3  20  11       19.76       32.25      3.99 o 
  -2  20  11       14.01       12.01      4.65 o 
  -1  20  11       26.92       28.08      5.15 o 
   0  20  11       25.97       29.77      5.45 o 
   1  20  11       10.52       19.59      4.61 o 
   2  20  11        9.49       12.65      6.79 o 
  -7  21  11       31.82       40.36      5.60 o 
  -6  21  11       10.23       12.61      4.19 o 
  -5  21  11        1.59        4.34      3.33 o 
  -4  21  11        1.02        3.19      3.56 o 
  -3  21  11        0.22        0.38      4.80 o 
  -2  21  11        2.12       -1.96      4.36 o 
  -1  21  11        0.06       -1.98      5.23 o 
   0  21  11        5.96        2.07      3.99 o 
   1  21  11        1.95       -1.50      4.17 o 
   2  21  11        2.94        5.00      5.38 o 
  -6  22  11        0.90        0.93      3.88 o 
  -5  22  11        0.01       -1.42      3.85 o 
  -4  22  11        0.00        1.94      4.15 o 
  -3  22  11        4.88        4.84      5.49 o 
  -2  22  11        8.41       -5.12      5.20 o 
  -1  22  11        0.29        0.57      5.52 o 
   0  22  11        1.48       -1.03      3.90 o 
   1  22  11       14.76        5.49      4.49 o 
  -6  23  11        0.01       -3.54      4.51 o 
  -5  23  11        2.35       -4.53      4.53 o 
  -4  23  11       32.38       39.07      6.08 o 
  -3  23  11        0.04       -0.18      5.16 o 
  -2  23  11       39.04       46.76      6.71 o 
  -1  23  11        0.21       -5.24      5.24 o 
   0  23  11        1.16       -1.70      4.04 o 
   1  23  11        4.74       -0.51      6.16 o 
  -5  24  11        1.48       -0.94      4.87 o 
  -4  24  11       48.83       52.43      6.69 o 
  -3  24  11       10.60        4.44      5.34 o 
  -2  24  11        5.01        3.59      7.21 o 
  -1  24  11       29.45       29.58      6.61 o 
   0  24  11       17.46       21.17      6.91 o 
  -3  25  11        1.70       -2.29      5.21 o 
  -2  25  11       14.89       17.41      7.20 o 
 -10   0  12       60.30       55.87     15.07 o 
  -9   0  12       40.81        8.49     17.63 o 
  -8   0  12        3.81      -15.86     15.86 o 
  -7   0  12        0.30      -12.81     15.33 o 
  -6   0  12        1.03       -6.98     14.79 o 
  -5   0  12       18.85       11.69     15.65 o 
  -4   0  12      232.88      294.52     30.87 o 
  -3   0  12      163.39      136.20     21.66 o 
  -2   0  12       21.69        7.41     13.99 o 
  -1   0  12       78.17       54.68     16.94 o 
   0   0  12       44.51       58.37      4.81 o 
   1   0  12      107.28      117.10     15.52 o 
   2   0  12        0.89        9.86      4.99 o 
   3   0  12        5.25       10.48     12.59 o 
   4   0  12        2.52       -2.91      7.27 o 
 -10   1  12        0.11       -8.72      8.72 o 
  -9   1  12        0.14      -12.82     12.82 o 
  -8   1  12        4.51      -10.76     10.76 o 
  -7   1  12       15.75       -6.73     10.75 o 
  -6   1  12        1.01       -9.39      9.39 o 
  -5   1  12       34.25       28.29     11.19 o 
  -4   1  12       18.22       22.06     11.24 o 
  -3   1  12        1.33       -3.64      9.23 o 
  -2   1  12       11.33        0.04      9.58 o 
  -1   1  12        2.85       -9.09      9.09 o 
   0   1  12        4.67        1.90      6.23 o 
   1   1  12        5.92        5.58      4.17 o 
   2   1  12        5.67        8.30      5.25 o 
   3   1  12        0.03       -2.66      5.31 o 
   4   1  12        0.34       -4.71      4.88 o 
 -10   2  12        7.10        2.12      5.50 o 
  -9   2  12        0.65      -10.25     10.25 o 
  -8   2  12        0.93      -10.88     10.88 o 
  -7   2  12        2.50      -10.18     10.18 o 
  -6   2  12        0.63       -9.48      9.48 o 
  -5   2  12        3.64      -10.59     15.68 o 
  -4   2  12        6.33        2.26     11.01 o 
  -3   2  12        2.83       -2.14      9.69 o 
  -2   2  12        0.54       -8.65      8.65 o 
  -1   2  12       51.95       40.89      6.56 o 
   0   2  12        0.25       -0.52      6.13 o 
   1   2  12       23.75       17.83      7.03 o 
   2   2  12        0.05        4.36      3.50 o 
   3   2  12        2.30       -3.92      3.92 o 
   4   2  12        0.26       -4.73      4.73 o 
  -9   3  12        0.15       -6.13     12.03 o 
  -8   3  12        0.25      -10.50     10.50 o 
  -7   3  12       20.74       -8.26     13.27 o 
  -6   3  12        0.61       -9.39      9.39 o 
  -5   3  12       27.75       30.95     11.72 o 
  -4   3  12        1.09       -4.41      9.54 o 
  -3   3  12        0.12       -7.19      9.23 o 
  -2   3  12       66.36       62.91     12.08 o 
  -1   3  12       24.32       23.50      7.92 o 
   0   3  12        2.40       -0.63      4.64 o 
   1   3  12        1.30        2.08      5.84 o 
   2   3  12        4.18        2.69      3.46 o 
   3   3  12        3.15        3.37      4.10 o 
   4   3  12        3.19       -5.05      5.05 o 
  -9   4  12       38.37       24.24     12.92 o 
  -8   4  12        0.12      -10.33     10.33 o 
  -7   4  12       14.70       14.91     12.30 o 
  -6   4  12        3.13        2.41     10.49 o 
  -5   4  12       15.51        4.99     10.89 o 
  -4   4  12       69.30       69.43     19.61 o 
  -3   4  12      113.39       89.43     16.75 o 
  -2   4  12        0.75       -8.64      8.64 o 
  -1   4  12        0.02       -4.11      4.96 o 
   0   4  12       21.40       22.02      8.58 o 
   1   4  12        0.02        0.31      3.11 o 
   2   4  12       27.31       24.27      4.00 o 
   3   4  12        4.80       -0.23      7.99 o 
   4   4  12        1.43       -5.31      5.31 o 
  -9   5  12        0.40       -8.15      8.89 o 
  -8   5  12       15.60       -4.08     12.84 o 
  -7   5  12        0.02      -10.11     10.11 o 
  -6   5  12       36.97       18.16     11.27 o 
  -5   5  12       49.38       45.66     14.43 o 
  -4   5  12        0.73       -8.74      8.74 o 
  -3   5  12        0.01       -9.27      9.27 o 
  -2   5  12        0.32       -1.23      9.49 o 
  -1   5  12       20.58       19.12      5.67 o 
   0   5  12       11.41       10.88      3.76 o 
   1   5  12        3.45        2.14      4.62 o 
   2   5  12       15.21       22.27      5.10 o 
   3   5  12        0.28       -2.94      4.02 o 
   4   5  12        9.94       14.41      5.84 o 
  -9   6  12        0.61       -5.38      5.38 o 
  -8   6  12       11.36       -0.71     12.02 o 
  -7   6  12        5.56       -2.65     10.96 o 
  -6   6  12        1.33       -9.79      9.79 o 
  -5   6  12       29.33       24.48     11.18 o 
  -4   6  12       25.26        7.85     10.17 o 
  -3   6  12       16.47       11.60     10.30 o 
  -2   6  12        3.52       -2.35      4.34 o 
  -1   6  12       20.49       28.07      3.98 o 
   0   6  12        0.93        4.68      5.64 o 
   1   6  12        0.62        0.23      4.37 o 
   2   6  12       29.30       36.67      7.62 o 
   3   6  12       16.32       20.68      6.76 o 
   4   6  12        3.92       -4.28      7.05 o 
  -9   7  12        5.52        0.63      5.80 o 
  -8   7  12       55.64       59.52      5.03 o 
  -7   7  12        8.14      -10.07     10.07 o 
  -6   7  12       14.00        3.74     10.57 o 
  -5   7  12        7.42        2.93     13.06 o 
  -4   7  12       13.54        5.56     15.61 o 
  -3   7  12       24.86       14.14     10.97 o 
  -2   7  12       43.41       47.07      3.89 o 
  -1   7  12       81.70       97.14      6.11 o 
   0   7  12        7.30        9.09      3.21 o 
   1   7  12        0.35       -1.08      3.35 o 
   2   7  12        0.43        6.55      4.25 o 
   3   7  12       23.47       34.30      6.60 o 
   4   7  12       26.88       33.86      6.54 o 
  -9   8  12        9.07        1.89      4.29 o 
  -8   8  12        7.11        2.86      3.57 o 
  -7   8  12       19.39       22.71      4.41 o 
  -6   8  12        4.42      -10.40     12.38 o 
  -5   8  12       57.85       46.19     16.19 o 
  -4   8  12       21.96        4.57     12.88 o 
  -3   8  12       29.87       14.10     13.92 o 
  -2   8  12        0.08       -2.61      2.89 o 
  -1   8  12        0.09        2.79      3.61 o 
   0   8  12        0.07        0.37      3.35 o 
   1   8  12        0.31        0.15      4.46 o 
   2   8  12        8.91       10.83      4.64 o 
   3   8  12        4.93        1.61      6.41 o 
   4   8  12        4.71        9.36      7.27 o 
  -9   9  12        2.84       -4.93      5.60 o 
  -8   9  12        2.68        0.70      3.65 o 
  -7   9  12        0.97       -1.51      3.02 o 
  -6   9  12       12.05       19.61     15.72 o 
  -5   9  12       56.57       81.77     19.10 o 
  -4   9  12        4.39        9.32     12.95 o 
  -3   9  12        1.20        3.94      3.88 o 
  -2   9  12        3.22        0.05      3.20 o 
  -1   9  12        0.04        1.47      2.98 o 
   0   9  12        1.95        3.04      3.50 o 
   1   9  12        0.82       -0.27      4.01 o 
   2   9  12        0.01       -3.59      3.59 o 
   3   9  12        1.76        2.35      7.49 o 
  -9  10  12        4.85       -2.42      9.32 o 
  -8  10  12        1.65       -1.20      3.89 o 
  -7  10  12        2.99        3.58      3.60 o 
  -6  10  12        1.69        5.71      3.21 o 
  -5  10  12        8.19       14.84      4.28 o 
  -4  10  12       79.77       88.64      7.31 o 
  -3  10  12       71.37       99.81      7.76 o 
  -2  10  12        1.38        0.58      3.98 o 
  -1  10  12        0.11        0.66      3.18 o 
   0  10  12        1.59       -3.15      3.43 o 
   1  10  12        1.31       -3.48      5.65 o 
   2  10  12        9.55       13.26      4.76 o 
   3  10  12       10.81       14.23      5.29 o 
  -9  11  12       27.93       31.56      4.92 o 
  -8  11  12       55.04       70.16     11.74 o 
  -7  11  12       32.11       40.22      4.83 o 
  -6  11  12       27.39       33.60      4.96 o 
  -5  11  12        5.91        1.99      4.61 o 
  -4  11  12        4.53        9.79      4.86 o 
  -3  11  12       98.71      127.72      7.28 o 
  -2  11  12       55.54       64.81      5.48 o 
  -1  11  12       31.74       34.56      3.22 o 
   0  11  12        0.25       -1.18      3.63 o 
   1  11  12       31.10       37.20     12.64 o 
   2  11  12        3.22        6.75      5.21 o 
   3  11  12       58.47       75.15      6.75 o 
  -8  12  12        9.00        6.49      7.37 o 
  -7  12  12        0.01       -3.30      3.78 o 
  -6  12  12       10.56        7.62      5.30 o 
  -5  12  12       15.15       17.26      5.54 o 
  -4  12  12        0.00       -4.73      4.73 o 
  -3  12  12        7.67        8.91      4.01 o 
  -2  12  12       23.10       29.97      4.83 o 
  -1  12  12        0.13       -1.11      2.62 o 
   0  12  12        0.94        0.52      3.84 o 
   1  12  12        4.46        3.03      4.77 o 
   2  12  12        1.52       -0.43      6.92 o 
   3  12  12        0.00       -1.11     16.80 o 
  -8  13  12        0.82       -4.93      5.94 o 
  -7  13  12        4.83       -2.01     13.89 o 
  -6  13  12        0.08       -5.03      5.03 o 
  -5  13  12        8.65        9.50      5.46 o 
  -4  13  12        2.04       -3.96      4.94 o 
  -3  13  12       21.60       20.13      4.83 o 
  -2  13  12        5.07        6.45      4.18 o 
  -1  13  12        3.42        3.88      2.87 o 
   0  13  12        0.00       -3.39      3.93 o 
   1  13  12        6.74       -0.84      6.64 o 
   2  13  12        0.26       -5.02      5.02 o 
   3  13  12        0.11       -7.32      9.86 o 
  -8  14  12        4.05        1.99      4.87 o 
  -7  14  12        0.17       -7.55     13.31 o 
  -6  14  12        1.51      -12.77     12.77 o 
  -5  14  12        1.75       -1.95      5.38 o 
  -4  14  12        7.34        2.61      4.04 o 
  -3  14  12       15.94       20.33      6.48 o 
  -2  14  12       11.83       19.66      5.12 o 
  -1  14  12        0.36        3.27      3.11 o 
   0  14  12        1.11       -3.64      4.06 o 
   1  14  12        1.94       -3.53      8.59 o 
   2  14  12        0.23       -0.87      4.22 o 
  -7  15  12        3.79        8.53     15.50 o 
  -6  15  12       19.43       12.02     15.72 o 
  -5  15  12       18.13       16.40     14.89 o 
  -4  15  12        2.96        3.45      5.78 o 
  -3  15  12        7.33       12.43      6.48 o 
  -2  15  12       57.31       61.37      4.07 o 
  -1  15  12       49.19       56.62      6.43 o 
   0  15  12        0.08       -4.00      4.00 o 
   1  15  12       12.43       15.31      4.94 o 
   2  15  12        1.10       -8.44      8.81 o 
  -7  16  12        0.30       -4.72      4.72 o 
  -6  16  12        0.04        6.84     14.97 o 
  -5  16  12       10.18        6.08     13.45 o 
  -4  16  12        2.45        1.02      6.17 o 
  -3  16  12        7.27       12.12      5.98 o 
  -2  16  12        1.37        1.55      3.12 o 
  -1  16  12        0.87        5.99      4.43 o 
   0  16  12        0.33       -3.05      4.31 o 
   1  16  12        6.07        0.85      6.53 o 
   2  16  12        3.71      -10.35     13.63 o 
  -7  17  12        7.75       12.03     10.84 o 
  -6  17  12       13.47       25.16      8.88 o 
  -5  17  12       17.19       14.84      6.87 o 
  -4  17  12        0.00       -1.03      4.71 o 
  -3  17  12       33.52       47.02      5.35 o 
  -2  17  12       20.73       22.71      4.52 o 
  -1  17  12        0.04        0.15      4.63 o 
   0  17  12       11.09       18.41      5.03 o 
   1  17  12       19.68       13.84      6.26 o 
  -6  18  12        0.01       -5.48      5.48 o 
  -5  18  12        1.67       -2.93      4.58 o 
  -4  18  12        5.87        7.15      6.05 o 
  -3  18  12       13.62       23.46      3.62 o 
  -2  18  12        1.81        2.65      4.66 o 
  -1  18  12       13.72       15.36      6.43 o 
   0  18  12        5.77       -3.12     10.95 o 
   1  18  12        0.02       -5.53      5.53 o 
  -6  19  12        0.45        5.97      4.29 o 
  -5  19  12       12.67       18.45      4.50 o 
  -4  19  12        2.88        2.02      6.05 o 
  -3  19  12        1.80        6.26      5.47 o 
  -2  19  12        6.33       13.99      6.32 o 
  -1  19  12       14.93       15.35      5.43 o 
   0  19  12        0.04        0.51      5.56 o 
  -5  20  12        0.04       -5.24      5.24 o 
  -4  20  12        0.89        2.67      5.38 o 
  -3  20  12       13.82       17.61      9.72 o 
  -2  20  12        7.88        9.92      7.58 o 
  -1  20  12        0.08        2.71      6.32 o 
   0  20  12        1.13       -5.48      5.48 o 
  -4  21  12       18.90       19.75      5.20 o 
  -3  21  12       19.45       25.85      4.98 o 
  -2  21  12       30.36       27.80     10.08 o 
  -1  21  12       10.73        2.86      8.77 o 
  -8   1  13        1.75      -15.94     15.94 o 
  -7   1  13        0.48      -10.37     10.37 o 
  -6   1  13        5.27      -10.68     10.68 o 
  -5   1  13       34.56        8.55     12.08 o 
  -4   1  13       22.42       11.64     13.49 o 
  -3   1  13        3.98       -9.77      9.77 o 
  -2   1  13       27.27      -10.18     13.38 o 
  -1   1  13        4.54        3.79      5.48 o 
   0   1  13       14.77       16.60      7.28 o 
   1   1  13        5.86       18.34      6.95 o 
   2   1  13        0.62       19.39      8.52 o 
  -8   2  13       19.92      -12.87     12.87 o 
  -7   2  13        9.07      -11.13     11.13 o 
  -6   2  13        4.65      -10.11     10.11 o 
  -5   2  13       13.95       -2.72     11.28 o 
  -4   2  13      104.13       79.63     14.90 o 
  -3   2  13       16.63      -10.69     10.69 o 
  -2   2  13        2.09      -10.32     10.32 o 
  -1   2  13       41.58       50.26      8.59 o 
   0   2  13        7.93        6.40      7.36 o 
   1   2  13       20.45       36.01      7.39 o 
   2   2  13       17.89       32.74      8.86 o 
  -8   3  13        2.25      -11.12     11.12 o 
  -7   3  13        0.00       -9.81      9.81 o 
  -6   3  13       24.76       -4.19     12.79 o 
  -5   3  13        1.22      -12.82     12.82 o 
  -4   3  13        0.21      -12.43     12.43 o 
  -3   3  13        6.16      -10.20     10.20 o 
  -2   3  13       25.41       -3.15     11.01 o 
  -1   3  13        0.07        0.75      4.64 o 
   0   3  13       15.31       10.98      6.40 o 
   1   3  13        3.98       14.07      6.95 o 
   2   3  13        3.72       18.70      8.41 o 
  -8   4  13        3.51      -12.56     15.86 o 
  -7   4  13        0.15      -13.27     13.27 o 
  -6   4  13        2.00      -10.68     10.68 o 
  -5   4  13       17.16       -8.29     11.14 o 
  -4   4  13       32.67        5.84     12.57 o 
  -3   4  13       28.94        4.17     11.21 o 
  -2   4  13        0.08       -8.88     11.75 o 
  -1   4  13        0.02        0.29      5.10 o 
   0   4  13        7.53        8.00      4.96 o 
   1   4  13       30.82       48.47      7.98 o 
   2   4  13       16.50       39.84      8.99 o 
  -8   5  13        2.59      -15.97     15.97 o 
  -7   5  13        0.33      -15.61     15.61 o 
  -6   5  13       26.34       -5.52     12.43 o 
  -5   5  13       11.07       -5.87     10.99 o 
  -4   5  13        0.42      -18.27     18.27 o 
  -3   5  13        0.08       -8.24      9.83 o 
  -2   5  13        5.82        4.53      8.78 o 
  -1   5  13        4.33        7.22      5.50 o 
   0   5  13        2.17        0.01      8.12 o 
   1   5  13       28.97       41.05      8.01 o 
   2   5  13        3.56       22.64     17.09 o 
  -8   6  13        1.95      -15.65     15.65 o 
  -7   6  13       11.78      -11.95     11.95 o 
  -6   6  13        0.23      -13.94     13.94 o 
  -5   6  13        3.26      -11.01     11.01 o 
  -4   6  13       56.20       42.51     17.97 o 
  -3   6  13       37.17       21.69     12.20 o 
  -2   6  13        4.24        7.38      3.36 o 
  -1   6  13        2.20        7.26      4.53 o 
   0   6  13        0.40        3.73      4.82 o 
   1   6  13        1.48        7.88      7.18 o 
   2   6  13       10.96        8.20     13.17 o 
  -8   7  13        7.09        4.07      4.04 o 
  -7   7  13        0.20      -13.71     13.71 o 
  -6   7  13        2.90       -1.22     14.89 o 
  -5   7  13        0.09       -7.66     15.18 o 
  -4   7  13       15.56        1.91     15.47 o 
  -3   7  13       61.44       56.41     17.45 o 
  -2   7  13       35.73       43.88      4.50 o 
  -1   7  13        1.14        1.83      7.45 o 
   0   7  13        1.13        2.54     10.89 o 
   1   7  13        0.01        3.42      7.11 o 
   2   7  13        0.55       -3.61      9.34 o 
  -7   8  13        0.41       -3.07      4.73 o 
  -6   8  13        5.15      -14.07     14.17 o 
  -5   8  13       35.62       36.73     18.13 o 
  -4   8  13       40.62       25.04     15.83 o 
  -3   8  13       40.76       46.36      4.41 o 
  -2   8  13        1.57       -0.49      3.59 o 
  -1   8  13        1.35        6.82      4.28 o 
   0   8  13        1.73       -1.74      9.23 o 
   1   8  13        6.70       12.70     16.40 o 
   2   8  13        9.01       12.49      7.57 o 
  -7   9  13        0.44       -3.30      3.30 o 
  -6   9  13       69.74       73.71      7.54 o 
  -5   9  13       13.66        5.25      4.21 o 
  -4   9  13        0.05       -1.02      5.72 o 
  -3   9  13       25.02       31.35      4.35 o 
  -2   9  13        0.02       -0.82      6.05 o 
  -1   9  13        0.88        5.00      8.03 o 
   0   9  13       16.77       25.47      6.82 o 
   1   9  13       44.29       68.61     20.24 o 
  -7  10  13        6.13       -0.15      3.81 o 
  -6  10  13        1.20       -4.73      6.30 o 
  -5  10  13        4.64        7.49      9.41 o 
  -4  10  13       38.40       42.88      8.02 o 
  -3  10  13       34.52       43.04      4.92 o 
  -2  10  13        2.60        3.70      4.65 o 
  -1  10  13        1.55        3.25      5.41 o 
   0  10  13        0.46        2.52      5.89 o 
   1  10  13        1.78        0.43     10.11 o 
  -7  11  13        2.98       -3.93      3.93 o 
  -6  11  13        2.09        7.08      5.24 o 
  -5  11  13        2.77        2.46      4.93 o 
  -4  11  13        4.02        0.14      8.45 o 
  -3  11  13        1.03        3.23      3.97 o 
  -2  11  13       14.21       11.39      6.44 o 
  -1  11  13        7.88       11.65      6.99 o 
   0  11  13        0.05       -1.23      5.91 o 
   1  11  13        0.24       -1.13     13.31 o 
  -6  12  13        1.71       -1.01      5.36 o 
  -5  12  13        5.37        6.31      7.46 o 
  -4  12  13       24.42       26.02      5.24 o 
  -3  12  13       10.99        4.68      6.12 o 
  -2  12  13        0.10       -0.97      4.56 o 
  -1  12  13        0.05       -4.16      5.23 o 
   0  12  13        0.36       -6.49     10.98 o 
   1  12  13        0.57        5.49     13.60 o 
  -6  13  13       52.33       52.02     19.97 o 
  -5  13  13       23.74       21.48      6.49 o 
  -4  13  13        3.97        6.24      5.90 o 
  -3  13  13        5.22        4.57      6.08 o 
  -2  13  13       20.28       32.46      7.54 o 
  -1  13  13        0.27        1.35      7.12 o 
   0  13  13       17.21        8.47      7.58 o 
  -5  14  13        0.91        0.72     14.75 o 
  -4  14  13        8.50       17.73      6.75 o 
  -3  14  13       12.49       15.12      6.84 o 
  -2  14  13        0.59        6.14      7.18 o 
  -1  14  13        4.72        8.95      5.96 o 
   0  14  13        3.11        1.79     10.65 o 
  -5  15  13       10.61        9.99      7.00 o 
  -4  15  13        5.47        5.01      9.21 o 
  -3  15  13        7.83        7.84      5.67 o 
  -2  15  13        4.23        6.34      6.03 o 
  -1  15  13        2.02       -4.61      5.88 o 
  -4  16  13        1.02        1.36      6.26 o 
  -3  16  13        3.51        0.69      7.66 o 
  -2  16  13        0.05        0.00      4.74 o 
  -5   0  14       24.55       -9.10     19.50 o 
  -4   0  14       79.06       34.86     20.97 o 
  -2   0  14       10.68      -15.94     15.94 o 
  -1   0  14       31.39       32.70     22.78 o 
  -5   1  14        2.34      -11.41     11.41 o 
  -4   1  14        1.69      -11.05     11.05 o 
  -3   1  14        5.20      -14.89     14.89 o 
  -2   1  14        2.83      -14.97     14.97 o 
  -1   1  14        2.31       10.95      4.80 o 
  -5   2  14        0.01      -15.72     15.72 o 
  -4   2  14        4.04      -11.16     11.16 o 
  -3   2  14        1.11      -14.35     14.35 o 
  -2   2  14        7.80        7.34     12.97 o 
  -1   2  14        8.85       12.77      7.62 o 
  -5   3  14       12.40      -11.42     11.42 o 
  -4   3  14        1.50      -11.46     11.46 o 
  -3   3  14        0.79      -13.56     13.56 o 
  -2   3  14        0.51       -0.97     10.07 o 
  -1   3  14        3.08        9.97      4.28 o 
  -5   4  14       26.00      -15.50     15.50 o 
  -4   4  14       24.10      -22.52     23.92 o 
  -3   4  14        6.44      -13.85     13.85 o 
  -2   4  14        2.24        0.90      8.59 o 
  -1   4  14       13.51       25.90      7.58 o 
  -5   5  14        0.12      -15.00     15.00 o 
  -4   5  14        0.03      -14.61     14.61 o 
  -3   5  14        6.21        1.12     18.29 o 
  -2   5  14        1.38       -1.16      9.02 o 
  -1   5  14        2.57        3.70     14.31 o 
  -5   6  14        4.51      -15.86     15.86 o 
  -4   6  14        0.00      -15.40     15.40 o 
  -3   6  14        0.01       -3.93      6.53 o 
  -2   6  14       18.40        9.49      4.29 o 
  -4   7  14        0.01      -13.45     13.45 o 
  -3   7  14        0.38       -6.99      8.71 o 
  -2   7  14        0.00       -4.66      4.66 o 
  -4   8  14       17.85       19.25      5.11 o 
  -3   8  14        3.10       -0.79      5.68 o 
                                                 
